# Supplementary material for: Association between Polymorphisms in Vitamin D Pathway-Related Genes, Vitamin D Status, Muscle Mass and Function: A Systematic Review
Source: Nutrients. 2021 Sep 4;13(9):3109. doi: 10.3390/nu13093109 (PMC8465200; doi:10.3390/nu13093109)
Supplement: Supplementary file 1 [file nutrients-13-03109-s001.zip]

Archive with 1 entries (1 files):
- nutrients-1335524-supplementary.xlsx
