# Supplementary material for: Association between Polymorphisms in Vitamin D Pathway-Related Genes, Vitamin D Status, Muscle Mass and Function: A Systematic Review
Source: Nutrients. 2021 Sep 4;13(9):3109. doi: 10.3390/nu13093109 (PMC8465200; doi:10.3390/nu13093109)
Supplement: Supplementary file 1 [file nutrients-13-03109-s001.zip › nutrients-1335524-supplementary.xlsx]

## Sheet: Included studies_overview
No	Author, year	Study design	Participants (Sample size, males and females, age)	Vitamin D assay	Measurement method	Country
1	Abbas S et al [2008]	Case-control	1391 cases with breast cancer + 1365 controls, (Females); 50-75 years	25(OH)D (nmol/l)	OCTEIA 25-hydroxyvitamin D enzyme immunoassay (IDS, Immunodiagnostic Systems Limited, Boldon, UK)	Germany
2	Abu El Maaty MA et al [2013]	Case-control	63 coronary artery disease cases + 31 controls (Males); 35-50y	25(OH)D2 & 25(OH)D3 (ng/ml)	High-performance liquid chromatography with ultraviolet detection	Cairo
3	Ahn J at al [2009]	Case-control	749 prostate cancer cases+781 controls (Males); 55-74y	25(OH)D (nmol/L), 1,25(OH)2D (pg/ml)	Radioimmunoassay (Heartland Assays, Ames, IA)	USA
4	Al-Daghri NM et al [2015]	Cross-sectional	386 (154 Males + 232 Females), (90 Yemeni, 97 Sudanese, 49 Indian, 123 Egyptian, 27 Saudi); 20-60y	25(OH)D (nmol/l)	Roche Elecsys modular analytics Cobas e411 using Elec-trochemiluminescence immuno assay (Roche Diagnostics, GmbH, Mannheim, Germany)	Saudi Arabia
5	Arabi A et al [2010]	Cross-sectional	203 adults (132 Females + 71 Males), 65–85y + 336 children (167 Girls + 169 Boys),10–17 y	25-OHD (ng/ml)	Competitive protein-binding assay (Diasorin Incstar, Diasorin, Saluggia, Italy).	Lebanon
6	Arabi A et al [2017]	Intervention	218 (96 Males + 122 Females); ≥65y	25(OH)D (ng/ml)	Liquid chromatography tandem mass spectrometry (LCMS/MS)	Lebanon
7	Barry EL et al [2014]	Intervention	1787 (1147 Males + 641 Females); 45-75y	25(OH)D (ng/mL)	RIA kit (Immunodiagnostic Systems)	USA
8	Batai K et al [2014]	Cross-sectional	654 African Americans 59.0 (10.0)y + 405 European Americans 60.9 (8.4)y (Males)	25(OH)D (nmol/l)	Diasorin® chemiluminescence immunoassay method	USA
9	Brouwer-Brolsma et al [2016]	Cross-sectional	2544 (1428 Males + 1116 Females); ≥65y	25(OH)D (nmol/l)	Isotope dilution–online solid-phase extraction–liquid chromatography–tandem mass spectrometry (ID-XLC-MS/MS)	Netherlands
10	Bu FX et al [2010]	Cross-sectional	Discovery cohort 156 (66 Males (44.03 (14.72) y + 90 Females (60.69 (12.82)y) + Replication cohort 340 Females (65.29 (6.72)y)	25(OH)D (nmol/L)	Radioimmunoassay (Nichols/Quest Diagnostics, San Clemente, CA, USA)	USA
11	Carvalho AY et al [2013]	Case-control	302 cases with Crohn`s Disease + 306 controls (211 Males + 397 Females); Age (mean = 48.3, range of 10–91)	25(OH)D (mg/L)	Pre-coated 25-dihydroxy (OH) Xpress ELISA Kit (Immundiagnostik AG®, Bensheim, Germany).	New Zealand
12	Cheung CL et al [2013]	Cross-sectional	712 (Females); 48.41±15.34y	25(OH)D (nmol/L)	Radioimmunoassay (RIA) (DiaSorin, Stillwater, MN, USA)	China
13	Clendenen TV et al [2015]	Case-control	734 cases (invasive breast cancer) + 1435 controls (Females); 40-69y	25(OH)D (nmol/L)	N/A	Sweden
14	Cooper JD et al [2011]	Case-control	8517 T1DM (Type 1 Diabetes Mellitus; 3-72y) + 2610 controls (17-65y)	25(OH)D (nmol/L)	DiaSorin radioimmunoassay	United Kingdom
15	Davies JR et al [2011]	Case-control	960 melanoma cases +315 controls (40.2% Males + 59.8% Females; 18-75y)	25-Hydroxyvitamin D2/D3 levels (nmol/L)	Liquid chromatography tandem mass spectrometry	United Kingdom
16	Didriksen A et al [2013]	Intervention	568 (25.5% Males+74.5% Females), 57.0 (10.4)y	25(OH)D (nmol/L)	LC–MSMS method	Norway
17	Elkum N et al [2014]	Cross-sectional	1549 (Arab and Asian background; 907 Arabs, 489 South Asians and 153 Southeast Asians); >18y	25(OH)D (ng/mL)	DiaSorin LIAISON analyzer (DiaSorin Inc, MN, USA) and	Kuwait
18	Engelman CD et al [2008]	Cross-sectional	513AAs (39.1 ± 13.9y) +513HAs (40.2 ± 13.0y) +504 Has (41.0 ± 13.7y)	25(OH)D (ng/ml) & 1,25(OH) D (pg/ml)	RIA with a 25(OH)D-specific antibody (DiaSorin Inc.,Stillwater, MN)	USA
19	Engelman CD et al [2013]	Cross-sectional	1204 (Females); 50-79y	25(OH)D (nmol/L)	Diasorin LIAISON® chemiluminescence method (Heartland Assays, Inc. (Ames, IA))	USA
20	Fohner AE et al [2016]	Cross-sectional	743 (79 Males + 88 Females); 14-93y	25(OH)D3 (ng/mL)	LC–tandem MS assay	Southwestern Alaska
21	Fu L et al [2009]	Intervention	98 (8 Males + 90 Females); 52.2±1.0y	25(OH)D (nmol/L)	RIA (DiaSorin, Inc., Stillwater, MN),	Canada
22	Gaffney-Stomberg E et al [2017]	Intervention	748 (450 Males +298 Females); 18-42y	25OHD & 1,25(OH)2D3 (ng/mL)	Rdioimmunoassays(DiaSorin Inc., Stillwater, MN, USA)	USA
23	Ghorbanihaghjo A et al [2014]	Case-control	46 patients in hemodialysis (28 Males + 18 Females; 60.3 ± 14.5y) + 43 healthy controls (20 Males + 23 Females; 54.6 ± 17.8y)	25(OH)D (ng/mL)	ELISA (Immunodiagnostic Systems, Boldon, UK).	Iran
24	Gilbert R et al [2015]	Case-control	1275 prostate cancer cases+2062 controls (Males); 50-69y	25(OH)D & 1,25(OH)2D (pg/mL)	Tandem mass spectrometry	United Kingdom
25	Gozdzik A et al [2011]	Cross-sectional	351 (126 Males + 225 Females): 104 East Asian (20.4 ± 2.31y) + 111 European (22.1 ± 3.97y) + 95 South Asian Ancestry (20.7 ± 1.89y)	25(OH)D (nmol/L)	Liquid-chromatography tandem mass spectrometry (LC–MS/MS)	Canada
26	Hansen JG et al [2015]	Cross-sectional	980 (42.7% Males + 57.3% Females); 70-79y; African-American participants	25(OH)D (μg/L)	Study 1: Radioimmunoassay kit (25-hydroxyvitamin D 125I RIA kit; DiaSorin) + study 2: HPLC tandem mass spectrometry [Waters Xevo TQ mass spectrometer; further details provided elsewhere.	USA
27	Issa CT et al [2016]	Cross-sectional	142 (28 Males + 114 Females); >60y	25(OH)D (ng/mL)	High-performance liquid chromatography	Brazil
28	Janssens W et al [2010]	Case-control	152 Healthy smokers (120 Males+32Females) 58-65y; 262 COPD (215Males+49Females) 66-72y; Belgium	25(OH)D (nmol/L)	Radioimmunoassay (DiaSorin, Stillwater, Minnesota, USA)	Belgium
29	Jolliffe DA et al [2016]	Cross-sectional	222 (89 Males + 133 Females); 48-94y	25(OH)D2 & 25(OH)D3 (nmol/L)	Isotope-dilution liquid chromatography–tandem mass spectrometry	United Kingdom
30	Junaid K et al [2015]	Cross-sectional	215 (Females); 15-45y	25 (OH)D (nmol/L)	IDS enzyme immunoassay (Immunodiagnostic Systems, Boldon, UK).	Pakistan
31	Kahraman H et al [2004]	Case-control	38 osteomalacia+31 controls; M/F; age (41.92±16.11 cases; 9.26±11.98 controls)	25OHD (nM)	Diasorin 25OHD RIA kit (Stillwater, MN, USA)	Turkey
32	Laaksonen M et al [2002]	Cross-sectional	24 premenopausal women (22–45y) + 69 postmenopausal women (48–65y)	25-OH-D (μg/l)	A method based on competitive protein binding	Finland
33	Lafi ZM et al [2015]	Cross-sectional	381 (75 Males+307 Females); 181 unhealthy + 200 appereanlty healthy; 18-60y	25(OH)D (ng/mL)	Enzyme-linked immunosorbent assay (immunodiagnostic system [IDS] kit)	Jordan
34	Larcombe L et al [2012]	Cross-sectional	91 (41 Males + 50 Femakes); >18y	25(OH)D3 (nmol/L)	ELISA (Immunodiagnostic Systems, Inc. Scottsdale, AZ, USA and R&D Systems, Minneapolis, MN, USA)	Canada
35	Li H et al [2014]	Cross-sectional	1199 (749 Males (49.3±13.1y) + 450 Females (47.3±12.4y))	25 (OH)D (nmol/L)	Radioimmunoassay (Diasorin Inc, Stillwater, Minnesota, USA)	China
36	Lu L et al [2012]	Cross-sectional	3,210 (1,423 Males + 1,787 Females) 50–70y	25(OH)D (nmol/l)	DiaSorin radioimmunoassay kit (Stillwater, MN, USA)	China
37	Macdonald HM et al [2006]	Cross-sectional	3100 (Females); 50–63y	25(OH)D (ng/ml)	High-performance liquid chromatography (HPLC)	United Kingdom
38	Majid H et al [2015]	Cross-sectional	140 (Females); 18-48y	25(OH)D (ng/mL)	Electrochemiluminescence immunoassay on Elecsys auto analyzer (Roche Diagnostics, Basel, Switzerland)	Pakistan
39	Mayer O et al [2018]	Cross-sectional	500 (194 Males + 306 Females); 39.4y (SD ± 14.6)	25(OH)D3 (ng/ml)	ACCESS 2 analyzer (Beckman-Coulter, Brea, CA, USA)	Czech Republic
40	McKay GJ et al [2017]	Cross-sectional	4496 (2028 Males + 2468 Females; >65y) = 2137 had no signs of AMD (age-related macular degeneration), 2209 had early AMD, 150 had late AMD of which 104 nvAMD	25(OH)D2 and 25(OH)D3) (nmol/l)	Liquid chromatographytandem mass spectrometry (LC-MS/MS)	Norway, Estonia, UK, France, Italy, Greece, Spain
41	Medlej-Hashim M [2015]	Cross-sectional	179 (46 Males + 133 Females)	25(OH)D (ng/mL)	Chemiluminescent microparticle immunoassay (CMIA) (Abbott Diagnostics, Ireland)	Lebanon
42	Nimitphong H [2013]	Intervention	39 (7 Males + 32 Females); 15–70y	25(OH)D, 25(OH)D2 & 25(OH)D3 (nmol/L)	LC-MS/MS with an Agilent 1200 Infinity liquid chromatograph (Agilent Technologies, Waldbronn, Germany)	Thailand
43	Nissen J et al [2014]	Cross-sectional	762: 348 children (181 Females + 167 Males); 10 (4–17)y + 414 adults (209 Females + 205 Males) 41 (18–60)y	25(OH)D (nmol/L)	Liquid chromatography tandem mass spectrometry (LC-MS/MS)	Denmark
44	Nissen J et al [2015]	Intervention	92 (32 Males +60 Females); 38.6±12.0y	25(OH)D2 & 25(OH)D3 (nmol/L)	Isotopedilution liquid-chromatography–tandem mass spectrometry	Denmark
45	Ordóñez-Mena JM et al [2017]	Cross-sectional	8417 (3713 Males +4704 Females); 50-75y	25(OH)D (nmol/L)	Immunoassay	Germany
46	Perna L et al [2013]	Cross-sectional	3741 (1581 Males + 2160 Females); 50-74y	25(OH)D (nmol/l)	Chemiluminescent immunoassay (DiaSorin, the LIAISON®)	Germany
47	Powe CE et al [2013]	Cross-sectional	2085; Blacks(1181, M-523/F-658, age: 48.3±0.3), Whites (904, M-398/F-506, age:48.3±0.3)	25(OH)D (ng/mL)	Tandem mass spectrometry	USA
48	Rees JR et al [2016]	Intervention	2187 (1391 Males+796 Females); 45–75 y	25(OH)D (ng/mL)	Gamma-B 25-Hydroxy Vitamin D Liquid-Phase RIA kit (IDS)	USA/Puerto Rico
49	Reimers LL et al [2015]	Case-control	967 breast cancer cases + 993 controls (Females); ≥20y	25(OH)D (ng/mL)	Diasorin radioimmunoassay (RIA)	USA
50	Robien K et al [2013]	Cross-sectional	504 (220 Males + 284 Females); 45–74 y	25 (OH)D (nmol/L)	Competitive chemiluminescence immunoassay on the DiaSorin LIAISON platform	Singapore
51	Sadat-Ali M et al [2016]	Cross-sectional	283 (39 Males + 244 Females); 18-80y	25(OH)D (ng/mL)	DiaSorin (Liaison®, Saluggia, Italy)	Saudi Arabia
52	Santos BP et al [2017]	Cross-sectional	100 Females, 25.18 ± 7.72y	25(OH)D (ng/mL)	Chemiluminescence (Liaison, DiaSorin)	Brazil
53	Schuch NJ et al [2013]	Cross-sectional	116 subject with MetSyn + 127 without MetSyn (39% Males and 61% Females); 51±15y	25(OH)D3 (ng/ml)	High Performance Liquid Chromatography (HPLC; Immundiagnostik AG, Germany).	Brazil
54	Sedky NK et al [2018]	Case-control	112 coronary artery disease + 109 controls; Males; 35-50y	25(OH)D (ng/mL)	High performance liquid chromatography with Ultraviolet detection method (HPLC-UV)	Egypt
55	Selvaraj P et al [2009]	Case-control	65 pulmonary tuberculosis patients (52 Males + 13 Females; mean age±SE, 36.0±8.06) + 60 healthy subjects (40 Males+20 Females, mean age±SE, 29.9±7.74)	1,25(OH)2 D3 (pg/ml)	Enzyme-linked immunosorbent assay (ELISA), (Immuno diagnostic, Bensheim, Germany)	India
56	Signorello LB et al [2011]	Cross-sectional	758 = 379 African American (192 Males +187 Females)+ 379 Caucasian (192 Males +187 Females); 40-79y	25(OH)D (ng/mL)	Radioimmunoassay method associated with high intra-assay reliability	USA
57	Sinotte M et al [2009]	Cross-sectional	741 (Females); 46.8±6 4.6y	25(OH)D (nmol/L)	Radioimmunoassay after acetonitrile extraction (DiaSorin Inc, Stillwater, MN).	Canada
58	Slater NA et al [2017]	Cross-sectional	180 (98 Males + 82 Females), >18y	25(OH)D (ng/ml)	N/A	USA
59	Szili B et al [2018]	Cross-sectional	462 (228 Males +234 Females), 49.55 ± 16.63y	Total (t-25OHD (ng/ml)), free (f-25OHD (pmol/l)), bioavailable (b-25OHD (nmol/l))	Chemiluminescence immunoassay method (LIAISON analyzer, DiaSorin S.p.A., Saluggia, Italy).	Hungary
60	Tanabe R et al [2015]	Cross-sectional	193 (97 Males + 96 Females); 22.1±1.8y	25(OH)D (ng/mL) & 1,25(OH)2D (pg/mL)	Radioimmunoassay (RIA Kit, DiaSorin,Stillwater, MN, USA)	Japan
61	Theodoratou E et al [2012]	Case-control	2,001 colorectal cancer cases+2,237 controls; 18–79y;	25(OH)D ( ng/ml)	Liquid chromatography-tandem mass spectrometry (LCMS/ MS)	Scotland
62	Thongthai P et al [2015]	Cross-sectional	4476 (2747 Males (46.5 ± 16.6y) +1729 Females (49.9 ± 19.4y))	25(OH)D2 & 25(OH)D3 (ng/mL)	Liquid chromatography/tandem mass spectrometry with an Agilent 1200 Infinity liquid chromatograph (Agilent Technologies, Santa Clara, CA)	Thailand
63	Touvier M et al [2015]	Cross-sectional	1828 (883 Males + 995 Females); <65y	25(OH)D (ngml -1)	Roche Cobas electrochemoluminescent immunoassay (Roche Diagnostics, Meylan, France)	France
64	Voipio et al [2015]	Cross-sectional	2204 (994 Males +1,210 Females); 30-45y	25(OH)D (nmol/L)	Radioimmunoassay (DiaSorin, Stillwater, MN,USA)	Finland
65	Vupputuri MR et al [2006]	Cross-sectional	105 (51 Males + 54 Females); 43.3±9.7y	25(OH)D (ng/mL)	Radioimmunoassay (Diasorin)	India
66	Wang W et al [2014]	Case-control	Mexico Breast Cancer Study (MBCS)=564 Controls (age 50.3 (8.9)) +412 cases (age 52.6 (9.7)); San Francisco Bay Area Breast Cancer Study (SFBCS)= 215 Hispanic controls (52.8 (11.6)y)+ 130NHW controls (56.8 (14.0)y) + 414 Hispanic cases (59.5 (11.2)y) + 224NHW cases (61.1 (12.3)y)	25(OH)D (ng/mL)	Liquid chromatography-tandem mass spectrometry at Quest Diagnostics Nichols Institute (San Juan Capistrano, CA)	Mexico/USA
67	Wang Y et al [2018]	Case-control	97 T2DM patients + 397 Controls;	25(OH)D3 (ng/ml)	ELISA kits (Sangon Biotech, Shanghai, PR China).	China
68	Waterhouse M et al [2014]	Intervention	385 (206 Males + 179 Females); 60-84y	25(OH)D (nmol/L)	Chemiluminescent immunoassay (LIAISON 25(OH)D Vitamin D TOTAL Assay; DiaSorin, Inc)	Australia
69	Wu X et al [2016]	Case-control	426 histologically confirmed primary NSCLC (Non-Small Cell Lung Cancer) (242 Males + 184 Females; 57.4 ± 5.8y) + 445 controls (269 Males + 176 Females; 59.6 (±4.7)y)	25(OH)D (ng/mL)	Radioimmunoassay (RIA) method (DiaSorin, Stillwater, MN, USA)	China
70	Xu W et al [2014]	Cross-sectional	1494; Females; 64.0 ± 9.2y	25(OH)D3 (ng/ml)	Roche electrochemiluminescence system (E170, Roche Diagnostics, Switzerland	China
71	Xu X et al [2015]	Cross-sectional	1873 (945 Uygurs (44-55y)+ 928 Kazaks (39-56.4y); Females	25(OH)D (ng/ml)	Fully automated Roche electrochemiluminescence system (E170, Roche Diagnostics, Switzerland	China
72	Yao P et al [2017]	Intervention	448 (141 Males + 307 Females); 20-45y	25(OH)D (nmol/L)	Liquid chromatography–tandem mass spectrometry with deuterated internal standards (Sigma-Aldrich, St. Louis, MO)	China
73	Yao S et al [2012]	Case-control	828 case of breast cancer + 843 controls; Female; 25-75y	25(OH)D (ng/mL)	Immunochemiluminometric assay	USA
74	Yao S et al [2017]	Cross-sectional	909 AA + 847 EA (Female); 25-75y	25(OH)D (ng/mL)	Liasion immunochemiluminometric assay (Diasorin)	USA
75	Zhang M et al [2017]	Intervention	2,207 (Females); ≥55y	25(OH)D (nmol/L)	RIA (Nichols/Quest Diagnostics, San Clemente, CA or DiaSorin assay (Stillwater, MN)	China
76	Zhang Z et al [2013]	Cross-sectional	2897: 593 Males (43 (33–56)y) + 2304 Females ( 48 (31–61))	25(OH)D (ng/mL)	Automated Roche electrochemiluminescence system (E170; Roche Diagnostic GmbH, Mannheim, Germany)	China
77	Zhou JC et al [2015]	Intervention	181 (Males); 18–69y	25(OH)D (nmol/l)	Enzyme immunoassay (catalogue no. AC-57F1; IDS Ltd, Tyne & Wear, UK).	China

## Sheet: SNPs_overview
No.	SNP	studies (n)	significant association to Vit D level (number of studies)	non-significant (number of studies)	proportion of studies showing association (%)	Gene	Alias	beneficiary allele (%)
								Major	Minor	NA in the paper
1	rs7041	39	27	12	69.2308	GC		70.4	25.9	3.7
2	rs4588	37	27	10	72.973	GC		92.6	3.7	3.7
3	rs10741657	32	21	11	65.625	CYP2R1			100
4	rs2282679	30	23	7	76.6667	GC		100
5	rs1544410	28	4	24	14.2857	VDR	Bsm1	50	50
6	rs2228570	25	4	21	16	VDR	Fok1	50	50
7	rs731236	24	2	22	8.33333	VDR	Taq1		100
8	rs12785878	19	6	13	31.5789	DHCR7		83.3	16.7
9	rs6013897	18	3	15	16.6667	CYP24A1		100
10	rs7975232	18	3	15	16.6667	VDR	Apa1	66.7		33.3
11	rs1155563	17	12	5	70.5882	GC		91.7		8.3
12	rs11568820	16	1	15	6.25	VDR		100
13	rs2060793	15	8	7	53.3333	CYP2R1			100
14	rs10766197	15	9	6	60	CYP2R1		100
15	rs10877012	15	2	13	13.3333	CYP27B1			100
16	rs12794714	14	11	3	78.5714	CYP2R1		100
17	rs222020	14	4	10	28.5714	GC			100
18	rs2298849	13	4	9	30.7692	GC			100
19	rs12512631	13	6	7	46.1538	GC			100
20	rs2296241	13	0	13	0	CYP24A1
21	rs1790349	10	5	5	50	DHCR7		80	20
22	rs2239179	9	0	9	0	VDR
23	rs1993116	9	3	6	33.3333	CYP2R1			100
24	rs1562902	9	6	3	66.6667	CYP2R1			100
25	rs6068816	8	0	8	0	CYP24A1
26	rs4646536	8	0	8	0	CYP27B1
27	rs703842	8	0	8	0	CYP27B1
28	rs10783219	8	3	5	37.5	VDR		100
29	rs2244719	8	0	8	0	CYP24A1
30	rs2181874	8	0	8	0	CYP24A1
31	rs4809960	8	0	8	0	CYP24A1
32	rs3829251	7	0	7	0	DHCR7
33	rs11574143	7	0	7	0	VDR
34	rs3782905	7	0	7	0	VDR
35	rs705117	7	0	7	0	GC
36	rs2248359	7	0	7	0	CYP24A1
37	rs10500804	7	3	4	42.8571	CYP2R1		100
38	rs927650	7	0	7	0	CYP24A1
39	rs6022999	7	0	7	0	CYP24A1
40	rs2209314	7	2	5	28.5714	CYP24A1		50	50
41	rs2239186	6	2	4	33.3333	VDR			50	50
42	rs1801725	6	1	5	16.6667	CASR	A986S		100
43	rs2239182	6	0	6	0	VDR
44	rs4809958	6	0	6	0	CYP24A1
45	rs11168287	6	0	6	0	VDR
46	rs2853564	6	0	6	0	VDR
47	rs2762939	6	2	4	33.3333	CYP24A1		100
48	rs4809959	6	0	6	0	CYP24A1
49	rs2762941	6	1	5	16.6667	CYP24A1		100
50	rs12717991	5	0	5	0	VDR
51	rs4516035	5	1	4	20	VDR			100
52	rs16847015	5	1	4	20	GC			100
53	rs11168268	5	0	5	0	VDR
54	rs886441	5	0	5	0	VDR
55	rs2238136	5	0	5	0	VDR
56	rs4760648	5	0	5	0	VDR
57	rs4809957	5	0	5	0	CYP24A1
58	rs7305032	5	0	5	0	VDR
59	rs17219315	5	0	5	0	CYP24A1
60	rs7139166	5	1	4	20	VDR			100
61	rs3787555	5	0	5	0	CYP24A1
62	rs17467825	5	4	1	80	GC		100
63	rs2298850	4	4	0	100	GC		75		25
64	rs3755967	4	4	0	100	GC		100
65	rs2189480	4	0	4	0	VDR
66	rs3787557	4	0	4	0	CYP24A1
67	rs7968585	4	1	3	25	VDR		100
68	rs2107301	4	0	4	0	VDR
69	rs3733359	4	0	4	0	GC
70	rs1491709	4	0	4	0	GC
71	rs1570669	4	0	4	0	CYP24A1
72	rs2296239	4	0	4	0	CYP24A1
73	rs4646537	4	0	4	0	CYP27B1
74	rs17470271	4	0	4	0	CYP27A1
75	rs6256	4	0	4	0	PTH	DraII
76	rs2254210	4	0	4	0	VDR
77	rs7965281	4	0	4	0	VDR
78	rs10875695	4	0	4	0	VDR
79	rs6254	4	0	4	0	PTH	BstBI
80	rs2585428	4	0	4	0	CYP24A1
81	rs11023374	4	2	2	50	CYP2R1		100
82	rs842999	4	1	3	25	GC			100
83	rs7299460	3	0	3	0	VDR
84	rs222014	3	0	3	0	GC
85	rs4752	3	0	3	0	GC
86	rs1048691	3	0	3	0	CYP27B1
87	rs1042636	3	0	3	0	CASR	R990G
88	rs2408876	3	1	2	33.3333	VDR		100
89	rs3819545	3	0	3	0	VDR
90	rs4760655	3	0	3	0	VDR
91	rs12721364	3	0	3	0	VDR
92	rs4334089	3	0	3	0	VDR
93	rs11168292	3	0	3	0	VDR
94	rs2525044	3	0	3	0	VDR
95	rs222016	3	0	3	0	GC
96	rs705120	3	1	2	33.3333	GC		100
97	rs10488854	3	0	1	0	GC
98	rs222029	3	0	3	0	GC
99	rs912505	3	0	3	0	CYP24A1
100	rs1555439	3	0	3	0	CYP24A1
101	rs7603709	3	0	3	0	CYP27A1
102	rs4674344	3	0	3	0	CYP27A1
103	rs6709815	3	0	3	0	CYP27A1
104	rs645163	3	1	2	33.3333	CYP27A1			100
105	rs2242480	3	1	2	33.3333	CYP3A4		100
106	rs3735451	3	0	3	0	CYP3A4
107	rs177706	3	0	3	0	PTH
108	rs3794060	3	0	3	0	DHCR7
109	rs4944957	3	0	3	0	DHCR7
110	rs12800438	3	0	3	0	DHCR7
111	rs16846876	3	2	1	66.6667	GC		100
112	rs7116978	3	1	2	33.3333	CYP2R1			100
113	rs757343	3	0	3	0	VDR
114	rs11574027	2	0	2	0	VDR
115	rs1491718	2	0	2	0	GC
116	rs2762932	2	0	2	0	CYP24A2
117	rs2274130	2	0	2	0	CYP24A1
118	rs11023380	2	2	0	100	CYP2R1		100
119	rs11023371	2	0	2	0	CYP2R1
120	rs11185644	2	2	0	100	RXRA			50	50
121	rs1540339	2	0	2	0	VDR
122	rs11168275	2	0	2	0	VDR
123	rs2239181	2	0	2	0	VDR
124	rs2283342	2	0	2	0	VDR
125	rs10875693	2	0	2	0	VDR
126	rs6580642	2	0	2	0	VDR
127	rs11574026	2	0	2	0	VDR
128	rs10875702	2	0	2	0	VDR
129	rs11608702	2	0	2	0	VDR
130	rs12314197	2	0	2	0	VDR
131	rs7967152	2	0	2	0	VDR
132	rs2239185	2	0	2	0	VDR
133	rs7975128	2	0	2	0	VDR
134	rs11168264	2	0	2	0	VDR
135	rs11168266	2	0	2	0	VDR
136	rs2248098	2	0	2	0	VDR
137	rs4328262	2	0	2	0	VDR
138	rs11168288	2	0	2	0	VDR
139	rs1989969	2	0	2	0	VDR
140	rs4760658	2	0	2	0	VDR
141	rs739837	2	0	2	0	VDR
142	rs10783215	2	0	2	0	VDR
143	rs7963776	2	0	2	0	VDR
144	rs12370156	2	0	2	0	VDR
145	rs2238138	2	0	2	0	VDR
146	rs11574044	2	0	2	0	VDR
147	rs2238135	2	0	2	0	VDR
148	rs7302235	2	0	2	0	VDR
149	rs222040	2	1	1	50	GC		100
150	rs2070741	2	0	2	0	GC
151	rs16847050	2	0	2	0	GC
152	rs222049	2	0	2	0	GC
153	rs1491710	2	0	2	0	GC
154	rs17830803	2	0	2	0	GC
155	rs705124	2	0	2	0	GC
156	rs16847024	2	0	1	0	GC
157	rs16847028	2	0	2	0	GC
158	rs1352843	2	0	2	0	GC
159	rs222003	2	0	2	0	GC
160	rs35051736	2	0	2	0	CYP24A1
161	rs6097801	2	0	2	0	CYP24A1
162	rs6097797	2	0	2	0	CYP24A1
163	rs11907350	2	0	2	0	CYP24A1
164	rs6097809	2	0	2	0	CYP24A1
165	rs2245153	2	0	2	0	CYP24A2
166	rs7935792	2	1	1	50	CYP2R1				100
167	rs16930609	2	0	2	0	CYP2R1
168	rs4674338	2	0	2	0	CYP27A1
169	rs4674345	2	0	2	0	CYP27A1
170	rs13013510	2	0	2	0	CYP27A1
171	rs7568196	2	0	2	0	CYP27A1
172	rs4678174	2	0	2	0	CASR
173	rs1801726	2	0	2	0	CASR
174	rs11185659	2	0	2	0	RXRA
175	rs10881582	2	0	2	0	RXRA
176	rs11103473	2	0	2	0	RXRA
177	rs3118536	2	0	2	0	RXRA
178	rs4240705	2	0	2	0	RXRA
179	rs3118571	2	0	2	0	RXRA
180	rs3118526	2	0	2	0	RXRA
181	rs12333983	2	0	2	0	CYP3A4
182	rs4646437	2	0	2	0	CYP3A4
183	rs2246709	2	0	2	0	CYP3A4
184	rs2740574	2	0	2	0	CYP3A4
185	rs7122671	2	0	2	0	DHCR7
186	rs7944926	2	0	2	0	DHCR7
187	rs222054	2	1	1	50	GC			100
188	rs2426496	2	0	2	0	CYP24A1
189	rs3782130	1	0	1	0	CYP27B1
190	rs10875694	1	0	1	0	VDR
191	rs2544038	1	0	1	0	VDR
192	rs11168314	1	0	1	0	VDR
193	rs2071358	1	0	1	0	VDR
194	rs11574077	1	0	1	0	VDR
195	rs7136534	1	0	1	0	VDR
196	rs11574024	1	0	1	0	VDR
197	rs11168302	1	0	1	0	VDR
198	rs11834903	1	0	1	0	VDR
199	rs2525045	1	0	1	0	VDR
200	rs881383	1	0	1	0	VDR
201	rs11574141	1	0	1	0	VDR
202	rs11574138	1	0	1	0	VDR
203	rs11574110	1	0	1	0	VDR
204	rs7962898	1	0	1	0	VDR
205	rs12308082	1	0	1	0	VDR
206	rs2853560	1	0	1	0	VDR
207	rs11574065	1	0	1	0	VDR
208	rs12721370	1	0	1	0	VDR
209	rs4077869	1	0	1	0	VDR
210	rs2239180	1	0	1	0	VDR
211	rs2239184	1	0	1	0	VDR
212	rs2853559	1	0	1	0	VDR
213	rs1859281	1	0	1	0	VDR
214	rs2544027	1	0	1	0	VDR
215	rs11540149	1	0	1	0	VDR
216	rs3847987	1	0	1	0	VDR
217	rs11574113	1	0	1	0	VDR
218	rs12721365	1	0	1	0	VDR
219	rs7971418	1	0	1	0	VDR
220	rs11574042	1	0	1	0	VDR
221	rs17882106	1	0	1	0	VDR
222	rs10083198	1	0	1	0	VDR
223	rs7976091	1	0	1	0	VDR
224	rs7311030	1	0	1	0	VDR
225	rs10875712	1	0	1	0	VDR
226	rs4760674	1	0	1	0	VDR
227	rs9729	1	0	1	0	VDR
228	rs987849	1	0	1	0	VDR
229	rs11574038	1	0	1	0	VDR
230	rs10783218	1	0	1	0	VDR
231	rs11168277	1	0	1	0	VDR
232	rs10747524	1	0	1	0	VDR
233	rs7310552	1	0	1	0	VDR
234	rs7302038	1	0	1	0	VDR
235	rs4442605	1	0	1	0	VDR
236	rs843006	1	0	1	0	GC
237	rs1352844	1	0	1	0	GC
238	rs16846912	1	0	1	0	GC
239	rs705119	1	1	0	100	GC		100
240	rs11939173	1	1	0	100	GC				100
241	rs115316390	1	1	0	100	GC		100
242	rs1565572	1	0	1	0	GC
243	rs1352841	1	0	1	0	GC
244	rs17383291	1	0	1	0	GC
245	rs222043	1	0	1	0	GC
246	rs9016	1	1	0	100	GC			100
247	rs1491719	1	0	1	0	GC
248	rs188812	1	0	1	0	GC
249	rs6835052	1	0	1	0	GC
250	rs3775152	1	0	1	0	GC
251	rs3737549	1	0	1	0	GC
252	rs222017	1	0	1	0	GC
253	rs222023	1	0	1	0	GC
254	rs16847019	1	0	1	0	GC
255	rs1873590	1	0	1	0	GC
256	rs6817912	1	0	1	0	GC
257	rs16847039	1	0	1	0	GC
258	rs4694105	1	0	1	0	GC
259	rs13117483	1	0	1	0	GC
260	rs1491711	1	0	1	0	GC
261	rs12640179	1	0	1	0	GC
262	rs12644050	1	0	1	0	GC
263	rs16846943	1	0	1	0	GC
264	rs222035	1	0	1	0	GC
265	rs2276461	1	0	1	0	GC
266	rs10011000	1	0	1	0	GC
267	rs222010	1	0	1	0	GC
268	rs1352845	1	0	1	0	GC
269	rs2762926	1	0	1	0	CYP24A1
270	rs8124792	1	0	1	0	CYP24A1
271	rs765058	1	0	1	0	CYP24A1
272	rs2585423	1	0	1	0	CYP24A1
273	rs2585422	1	0	1	0	CYP24A1
274	rs6023009	1	0	1	0	CYP24A1
275	rs2762929	1	0	1	0	CYP24A1
276	rs6068824	1	0	1	0	CYP24A1
277	rs2585413	1	0	1	0	CYP24A1
278	rs6127112	1	0	1	0	CYP24A1
279	rs1570670	1	0	1	0	CYP24A1
280	rs73913757	1	1	0	100	CYP24A1		100
281	rs17216707	1	1	0	100	CYP24A1		100
282	rs2248137	1	0	1	0	CYP24A1
283	rs6068810	1	0	1	0	CYP24A1
284	rs927651	1	0	1	0	CYP24A1
285	rs6127119	1	0	1	0	CYP24A1
286	rs13038432	1	0	1	0	CYP24A1
287	rs1870969	1	0	1	0	CYP24A1
288	rs6097805	1	0	1	0	CYP24A1
289	rs6068812	1	0	1	0	CYP24A1
290	rs751090	1	0	1	0	CYP24A1
291	rs2585439	1	0	1	0	CYP24A1
292	rs3886163	1	0	1	0	CYP24A1
293	rs2426498	1	0	1	0	CYP24A1
294	rs2021940	1	0	1	0	CYP24A1
295	rs6023005	1	0	1	0	CYP24A1
296	rs765059	1	0	1	0	CYP24A1
297	rs6023012	1	0	1	0	CYP24A1
298	rs6022990	1	0	1	0	CYP24A1
299	rs73913755	1	0	1	0	CYP24A1
300	rs2248461	1	0	1	0	CYP24A1
301	rs6013905	1	0	1	0	CYP24A1
302	rs10832306	1	1	0	100	CYP2R1				100
303	rs7129781	1	0	1	0	CYP2R1
304	rs11819875	1	0	1	0	CYP2R1
305	rs12418214	1	0	1	0	CYP2R1
306	rs10832313	1	0	1	0	CYP2R1
307	rs10832312	1	0	1	0	CYP2R1
308	rs7117967	1	0	1	0	CYP2R1
309	rs12419657	1	0	1	0	CYP2R1
310	rs1037379	1	0	1	0	CYP2R1
311	rs1496167	1	0	1	0	CYP2R1
312	rs16930625	1	0	1	0	CYP2R1
313	rs7125348	1	0	1	0	CYP2R1
314	rs952301	1	0	1	0	CYP2R1
315	rs206793	1	0	1	0	CYP2R1
316	rs114050796	1	0	1	0	CYP2R1
317	rs7936142	1	0	1	0	CYP2R1
318	rs11233570	1	0	1	0	DHCR7
319	rs12419279	1	0	1	0	DHCR7
320	rs1790373	1	0	1	0	DHCR7
321	rs1790334	1	0	1	0	DHCR7
322	rs11603330	1	1	0	100	DHCR7		100
323	rs1792272	1	0	1	0	DHCR7
324	rs1540129	1	0	1	0	DHCR7
325	rs1540130	1	0	1	0	DHCR7
326	rs1792284	1	0	1	0	DHCR7
327	rs4316537	1	0	1	0	DHCR7
328	rs949178	1	0	1	0	DHCR7
329	rs7950649	1	0	1	0	DHCR7
330	rs11234027	1	0	1	0	DHCR7
331	rs4945008	1	0	1	0	DHCR7
332	rs11606033	1	0	1	0	DHCR7
333	rs1790325	1	0	1	0	DHCR7
334	rs1790329	1	0	1	0	DHCR7
335	rs10877013	1	0	1	0	CYP27B1
336	rs8176345	1	0	1	0	CYP27B1
337	rs2269720	1	0	1	0	CYP27B1
338	rs10877011	1	0	1	0	CYP27B1
339	rs12368653	1	0	1	0	CYP27B1
340	rs1021469	1	0	1	0	CYP27B1
341	rs4760169	1	1	0	100	CYP27B1				100
342	rs8176344	1	0	1	0	CYP27B1
343	-1077	1	0	1	0	CYP27B1
344	rs6436094	1	0	1	0	CYP27A1
345	rs11677711	1	0	1	0	CYP27A1
346	rs13382651	1	0	1	0	CYP27A1
347	rs6723334	1	0	1	0	CYP27A1
348	rs6751527	1	0	1	0	CYP27A1
349	rs6436084	1	0	1	0	CYP27A1
350	rs933994	1	0	1	0	CYP27A1
351	rs7594289	1	0	1	0	CYP27A1
352	rs12987009	1	0	1	0	CYP27A1
353	rs7566656	1	0	1	0	CYP27A1
354	rs4646535	1	0	1	0	CYP27A1
355	rs12694443	1	0	1	0	CYP27A1
356	rs12623740	1	0	1	0	CYP27A1
357	rs12990447	1	0	1	0	CYP27A1
358	rs647952	1	0	1	0	CYP27A1
359	rs116071925	1	0	1	0	CYP27A1
360	rs6740004	1	0	1	0	CYP27A1
361	rs6716642	1	0	1	0	CYP27A1
362	rs17251221	1	1	0	100	CASR			100
363	rs7648041	1	0	1	0	CASR
364	rs4678013	1	0	1	0	CASR
365	rs6776158	1	0	1	0	CASR
366	rs7628990	1	0	1	0	CASR
367	rs1501898	1	0	1	0	CASR
368	rs6438705	1	0	1	0	CASR
369	rs1847029	1	0	1	0	CASR
370	rs4678029	1	0	1	0	CASR
371	rs4678031	1	0	1	0	CASR
372	rs17282008	1	0	1	0	CASR
373	rs1501900	1	0	1	0	CASR
374	rs1973490	1	0	1	0	CASR
375	rs4678035	1	0	1	0	CASR
376	rs9826770	1	0	1	0	CASR
377	rs6764205	1	0	1	0	CASR
378	rs6438706	1	0	1	0	CASR
379	rs7617603	1	0	1	0	CASR
380	rs1814740	1	0	1	0	CASR
381	rs16832787	1	0	1	0	CASR
382	rs7614486	1	0	1	0	CASR
383	rs17203502	1	0	1	0	CASR
384	rs17203516	1	0	1	0	CASR
385	rs6438712	1	0	1	0	CASR
386	rs9820206	1	0	1	0	CASR
387	rs6799828	1	0	1	0	CASR
388	rs3845918	1	0	1	0	CASR
389	rs13327652	1	0	1	0	CASR
390	rs1501892	1	0	1	0	CASR
391	rs9866419	1	0	1	0	CASR
392	rs9875636	1	0	1	0	CASR
393	rs6764544	1	0	1	0	CASR
394	rs6768109	1	0	1	0	CASR
395	rs7639847	1	0	1	0	CASR
396	rs4677900	1	0	1	0	CASR
397	rs1354162	1	0	1	0	CASR
398	rs2134223	1	0	1	0	CASR
399	rs1979869	1	0	1	0	CASR
400	rs7635128	1	0	1	0	CASR
401	rs9875101	1	0	1	0	CASR
402	rs2173961	1	0	1	0	CASR
403	rs7644981	1	0	1	0	CASR
404	rs937626	1	0	1	0	CASR
405	rs3749203	1	0	1	0	CASR
406	rs10222633	1	0	1	0	CASR
407	rs10934578	1	0	1	0	CASR
408	rs3804592	1	0	1	0	CASR
409	rs12485716	1	0	1	0	CASR
410	rs3749207	1	0	1	0	CASR
411	rs2036399	1	0	1	0	CASR
412	rs3804593	1	0	1	0	CASR
413	rs11716910	1	0	1	0	CASR
414	rs1393198	1	0	1	0	CASR
415	rs13324814	1	0	1	0	CASR
416	rs2202127	1	0	1	0	CASR
417	rs4678173	1	0	1	0	CASR
418	rs3792288	1	0	1	0	CASR
419	rs11715859	1	0	1	0	CASR
420	rs2279802	1	0	1	0	CASR
421	rs13093602	1	0	1	0	CASR
422	rs2221266	1	0	1	0	CASR
423	rs3792291	1	0	1	0	CASR
424	rs3804595	1	0	1	0	CASR
425	rs7647405	1	0	1	0	CASR
426	rs2270916	1	0	1	0	CASR
427	rs2134224	1	0	1	0	CASR
428	rs9740	1	0	1	0	CASR
429	rs12339187	1	0	1	0	RXRA
430	rs914853	1	0	1	0	RXRA
431	rs7039190	1	0	1	0	RXRA
432	rs11103482	1	0	1	0	RXRA
433	rs6537944	1	0	1	0	RXRA
434	rs842196	1	0	1	0	RXRA
435	rs12004589	1	0	1	0	RXRA
436	rs7861779	1	0	1	0	RXRA
437	rs10785870	1	0	1	0	RXRA
438	rs4917347	1	0	1	0	RXRA
439	rs11185647	1	0	1	0	RXRA
440	rs872298	1	0	1	0	RXRA
441	rs3818738	1	0	1	0	RXRA
442	rs3818739	1	0	1	0	RXRA
443	rs3818740	1	0	1	0	RXRA
444	rs10881577	1	0	1	0	RXRA
445	rs881657	1	0	1	0	RXRA
446	rs4917352	1	0	1	0	RXRA
447	rs10881578	1	0	1	0	RXRA
448	rs10881580	1	0	1	0	RXRA
449	rs4917353	1	0	1	0	RXRA
450	rs4917354	1	0	1	0	RXRA
451	rs7864987	1	0	1	0	RXRA
452	rs7871655	1	0	1	0	RXRA
453	rs10881583	1	0	1	0	RXRA
454	rs11102986	1	0	1	0	RXRA
455	rs3132300	1	0	1	0	RXRA
456	rs3132299	1	0	1	0	RXRA
457	rs1805352	1	0	1	0	RXRA
458	rs3132296	1	0	1	0	RXRA
459	rs12004786	1	0	1	0	RXRA
460	rs34677682	1	0	1	0	RXRA
461	rs3118570	1	0	1	0	RXRA
462	rs1536475	1	0	1	0	RXRA
463	rs35603635	1	0	1	0	RXRA
464	rs3132294	1	0	1	0	RXRA
465	rs877954	1	0	1	0	RXRA
466	rs1805348	1	0	1	0	RXRA
467	rs1045570	1	0	1	0	RXRA
468	rs3118523	1	0	1	0	RXRA
469	rs6956344	1	0	1	0	CYP3A4
470	rs2687116	1	0	1	0	CYP3A4
471	rs35599367	1	0	1	0	CYP3A4
472	rs3099597	1	0	1	0	PTH
473	rs1459015	1	1	0	100	PTH			100
474	rs10500783	1	1	0	100	PTH			100
475	rs10500784	1	0	1	0	PTH
476	rs694	1	0	1	0	PTH
477	rs192802	1	0	1	0	PTH
478	rs751610	1	0	1	0	PTH
479	rs2593570	1	0	1	0	PTH
480	rs9277935	1	0	1	0	RXRB
481	rs6531	1	0	1	0	RXRB
482	rs3117040	1	0	1	0	RXRB
483	rs2076310	1	0	1	0	RXRB
484	rs1801231	1	0	1	0	CUBN
485	rs10904881	1	0	1	0	CUBN
486	rs703064	1	0	1	0	CUBN
487	rs1801234	1	0	1	0	CUBN
488	rs1801241	1	0	1	0	CUBN
489	rs1801223	1	0	1	0	CUBN
490	rs1801222	1	0	1	0	CUBN
491	rs1801232	1	0	1	0	CUBN
492	rs1687705	1	0	1	0	CUBN
493	rs1801225	1	0	1	0	CUBN
494	rs1801224	1	0	1	0	CUBN
495	rs2271462,	1	0	1	0	CUBN
496	rs11254370	1	0	1	0	CUBN
497	rs3740165	1	0	1	0	CUBN

## Sheet: Countries_overview
USA	14
China	11
United Kingdom	5	E
Canada	4
Brazil	3
Germany	3	E
Egypt	2
Finland	2	E
India	2
Lebanon	3
Pakistan	2
Saudi Arabia	2
Thailand	2
Denmark	2	E
Australia	1
Belgium	1	E
Czech Republic	1	E
Hungary	1	E
France	1	E
Iran	1
Japan	1
Jordan	1
Kuwait	1
Netherlands	1	E
New Zealand	1
Norway	1	E
Norway, Estonia, UK, France, Italy, Greece, Spain	1	E
Scotland	1	E
Singapore	1
Southwestern Alaska	1
Sweden	1	E
Turkey	1
USA/Mexico	1
USA/Puertp Rico	1

## Sheet: GC
			Gene	Location
			GC	Chromosome 4, NC_000004.12 (71741693..71805520, complement)
SNP	Alleles, functional consequence & gene according to dpSNP	Author, year	Study design	Participants (Sample size, males and females, age)	Vitamin D assay	Measurement method	Country	Findings/Outcome	Studied allele	Beneficiary
									In case of significant findings
rs4588	[G/A/T], Missense Variant, GC gene	Barry EL et al [2014]	Intervention	1787 (1147 Males + 641 Females); 45-75y	25(OH)D (ng/mL)	RIA kit (Immunodiagnostic Systems)	USA	Signficant association with baseline serum 25(OH)D (<.0001); no significant association with the efficacy of Vitamin D3 Supplementation (1000 IU/day) for 1 Year for increasing 25(OH)D (p=0.14)	C/A	C (major)
		Bu FX et al [2010]	Cross-sectional	Discovery cohort 156 (66 Males (44.03 (14.72) y + 90 Females (60.69 (12.82)y) + Replication cohort 340 Females (65.29 (6.72)y)	25(OH)D (nmol/L)	Radioimmunoassay (Nichols/Quest Diagnostics, San Clemente, CA, USA)	USA	No significant association with serum 25(OH)D (p=0.471)
		Cooper JD et al [2011]	Case-control	8517 T1DM (Type 1 Diabetes Mellitus; 3-72y) + 2610 controls (17-65y)	25(OH)D (nmol/L)	DiaSorin radioimmunoassay	United Kingdom	Significant association with 25(OH)D concentration, likelihood ratio test P (2.9x10 -12)	C/A	C (major)
		Engelman CD et al [2008]	Cross-sectional	513AAs (39.1 ± 13.9y) +513HAs (40.2 ± 13.0y) +504 Has (41.0 ± 13.7y)	25(OH)D (ng/ml) & 1,25(OH) D (pg/ml)	RIA with a 25(OH)D-specific antibody (DiaSorin Inc.,Stillwater, MN)	USA	Significant association with 25(OH)D at all three study centers (p=0.004, p<0.001, p<0.007) and 1,25(OH) D in San Antonio Hispanics and San Luis Valley Hispanis study centers (p=0.007, p=0.032) and no significant association in Los Angeles African Americans study center (p=0.080)	C/A	C (major)
		Engelman CD et al [2013]	Cross-sectional	1204 (Females); 50-79y	25(OH)D (nmol/L)	Diasorin LIAISON® chemiluminescence method (Heartland Assays, Inc. (Ames, IA))	USA	Significant association with 25(OH)D (p<0.001)	C/A	C (major)
		Fohner AE et al [2016]	Cross-sectional	743 (79 Males + 88 Females); 14-93y	25(OH)D3 (ng/mL)	LC–tandem MS assay	Southwestern Alaska	Significant association with serum 25(OH)D3 concentrations (p < 0.0001)	NA	NA
		Fu L et al [2009]	Intervention	98 (8 Males + 90 Females); 52.2±1.0y	25(OH)D (nmol/L)	RIA (DiaSorin, Inc., Stillwater, MN),	Canada	The bivariate association between T436K (rs4588) genotype and proportional increase in 25 (OH)D (after taking 600 or 4000 IU/d vitamin D3 for one year) from baseline was significant (p= 0.003)	T/K	T (major) - baseline; K (minor)-supplementation
		Gaffney-Stomberg E et al [2017]	Intervention	748 (450 Males +298 Females); 18-42y	25OHD & 1,25(OH)2D3 (ng/mL)	Rdioimmunoassays(DiaSorin Inc., Stillwater, MN, USA)	USA	Minor allele significantly associated with lower baseline circulating 25OHD in white volunteers (p=0.0013); no significant association found after supplementation with Ca (2000 mg) and vitamin D (1000 IU) daily for 7 to 9 weeks (data not shown).	G/T	G (major)
		Gilbert R et al [2015]	Case-control	1275 prostate cancer cases+2062 controls (Males); 50-69y	25(OH)D & 1,25(OH)2D (pg/mL)	Tandem mass spectrometry	United Kingdom	Significant association with 25(OH)D and 1,25(OH)2D concentration in control group (p<0.001, p=0.01)	C/A	C (major)
		Gozdzik A et al [2011]	Cross-sectional	351 (126 Males + 225 Females): 104 East Asian (20.4 ± 2.31y) + 111 European (22.1 ± 3.97y) + 95 South Asian Ancestry (20.7 ± 1.89y)	25(OH)D (nmol/L)	Liquid-chromatography tandem mass spectrometry (LC–MS/MS)	Canada	Significant association in fall and winter in East Asian Ancestry subjects ( p<0.001), significant association in fall (p=0.009)/ no significant association in winter (p=0.535) in Europeans Ancestry subjects and no significant association in fall (p=0.240 ) and in winter (p=0.450) in South Asian Ancestry subjects	C/A	C (major)
		Janssens W et al [2010]	Case-control	152 Healthy smokers (120 Males+32Females) 58-65y; 262 COPD (215Males+49Females) 66-72y; Belgium	25(OH)D (nmol/L)	Radioimmunoassay (DiaSorin, Stillwater, Minnesota, USA)	Belgium	No significant association with 25(OH)D (p=0.09)
		Jolliffe DA et al [2016]	Cross-sectional	222 (89 Males + 133 Females); 48-94y	25(OH)D2 & 25(OH)D3 (nmol/L)	Isotope-dilution liquid chromatography–tandem mass spectrometry	United Kingdom	No significant association of genotypes (GG, GT, TT) with 25(OH)D level (p=0.15, p=0.19) (GG - Referent genotype)
		Junaid K et al [2015]	Cross-sectional	215 (Females); 15-45y	25 (OH)D (nmol/L)	IDS enzyme immunoassay (Immunodiagnostic Systems, Boldon, UK).	Pakistan	Subjects with GG genotype of the rs4588 polymorphism in the GC gene tended to have significantly lower 25(OH)D concentrations than those with GT/TT genotypes (p=0.09); but no statiscticlly significance association with 25(OH)D concentration
		Lafi ZM et al [2015]	Cross-sectional	381 (75 Males+307 Females); 181 unhealthy + 200 appereanlty healthy; 18-60y	25(OH)D (ng/mL)	Enzyme-linked immunosorbent assay (immunodiagnostic system [IDS] kit)	Jordan	Variant allele (AA, AC) were significantly associated with lower 25-(OH) VD levels than the wild-type genotypes (CC) (p < 0.05) in apperanlty healthy subjects.	C/A	C (major)
		Larcombe L et al [2012]	Cross-sectional	91 (41 Males + 50 Femakes); >18y	25(OH)D3 (nmol/L)	ELISA (Immunodiagnostic Systems, Inc. Scottsdale, AZ, USA and R&D Systems, Minneapolis, MN, USA)	Canada	No correlation was found between serum concentrations of 25-OHD3, and rs4588 genotypes (data not shown).
		Li H et al [2014]	Cross-sectional	1199 (749 Males (49.3±13.1y) + 450 Females (47.3±12.4y))	25 (OH)D (nmol/L)	Radioimmunoassay (Diasorin Inc, Stillwater, Minnesota, USA)	China	rs4588 was significantly associated with a lower serum levels of 25(OH)D (p=0.0006, with Bonferroni adjustment p=0.005)	G/T	G (major)
		Lu L et al [2012]	Cross-sectional	3,210 (1,423 Males + 1,787 Females) 50–70y	25(OH)D (nmol/l)	DiaSorin radioimmunoassay kit (Stillwater, MN, USA)	China	Significant association was observed for GC-rs4588 (C/A, Thr420Lys) (b = -0.076 per risk-allele, P = 1.3 x 10-26), combined in both population	C/A	C (major)
		Medlej-Hashim M [2015]	Cross-sectional	179 (46 Males + 133 Females)	25(OH)D (ng/mL)	Chemiluminescent microparticle immunoassay (CMIA) (Abbott Diagnostics, Ireland)	Lebanon	No significant association was observed between GC alleles of rs4588 and vitamin D status (p>0.05)
		Nimitphong H et al [2013]	Intervention	39 (7 Males + 32 Females); 15–70y	25(OH)D, 25(OH)D2 & 25(OH)D3 (nmol/L)	LC-MS/MS with an Agilent 1200 Infinity liquid chromatograph (Agilent Technologies, Waldbronn, Germany)	Thailand	Subjects in group (CA or AA alleles) had significantly less increase in 25(OH)D3 levels after taking vitamin D3 (400iu) comparing to subjects in group (CC alleles) (p<0.01). But not when taking vitamin D2 (400 IU of either vitamin D2, plus a calcium supplement, every day for 3 months); no significant association with baseline concentration of 25(OH)D and 25(OH)D3 (p=0.5; p=0.6)	C/A	C (major)
		Nissen J et al [2014]	Cross-sectional	762: 348 children (181 Females + 167 Males); 10 (4–17)y + 414 adults (209 Females + 205 Males) 41 (18–60)y	25(OH)D (nmol/L)	Liquid chromatography tandem mass spectrometry (LC-MS/MS)	Denmark	Significantly associated with serum 25(OH)D in adults (p value=0.0167 ; adjusted p value=0.0008)	C/A	C (major)
		Nissen J et al [2015]	Intervention	92 (32 Males +60 Females); 38.6±12.0y	25(OH)D2 & 25(OH)D3 (nmol/L)	Isotopedilution liquid-chromatography–tandem mass spectrometry	Denmark	Highest end-of-study 25(OH)D concentrations (4 whole-body UVB treatments with a total dose of 6 or 7.5 standard erythema doses during a 10-d period in winter) were shown in participants carrying the rs4588 CC genotype (84.1 nmol/L; 95% CI: 78.3, 90.4 nmol/L) and lowest concentrations were shown in participants carrying the rs4588 AA genotype (65.7 nmol/L; 95% CI: 54.5, 79.3 nmol/L); no significan…	C/A	C (major)
		Perna L et al [2013]	Cross-sectional	3741 (1581 Males + 2160 Females); 50-74y	25(OH)D (nmol/l)	Chemiluminescent immunoassay (DiaSorin, the LIAISON®)	Germany	Linear regression showed strong associations in older adults between genetic variants in the rs4588 and levels of vitamin D, particularly in summer.	C/A	C (major)
		Powe CE et al [2013]	Cross-sectional	2085; Blacks(1181, M-523/F-658, age: 48.3±0.3), Whites (904, M-398/F-506, age:48.3±0.3)	25(OH)D (ng/mL)	Tandem mass spectrometry	USA	Significant association with total 25-hydroxyvi-vitamin D in whites (p=0.003); no significant association in blacks (p=0.33)	C/A	C (major)
		Rees JR et al [2016]	Intervention	2187 (1391 Males+796 Females); 45–75 y	25(OH)D (ng/mL)	Gamma-B 25-Hydroxy Vitamin D Liquid-Phase RIA kit (IDS)	USA/Puerto Rico	Serum 25(OH)D concentration, at baseline, was significantly associated with rs4588 (P < 0.0001), but not after final multivariable model. There was no significant contribution to vitamin D supplementation after one year 1000 IU cholecalciferol/d supplementation (data not shown).	C/A	C (major)
		Reimers LL et al [2015]	Case-control	967 breast cancer cases + 993 controls (Females); ≥20y	25(OH)D (ng/mL)	Diasorin radioimmunoassay (RIA)	USA	Significant association with plasma 25(OH)D concentration (p=0.001)	C/A	C (major)
		Robien K et al [2013]	Cross-sectional	504 (220 Males + 284 Females); 45–74 y	25 (OH)D (nmol/L)	Competitive chemiluminescence immunoassay on the DiaSorin LIAISON platform	Singapore	Genetic variants (TT, TG, GG) were significantly associated with serum 25(OH)D concentrations (p=0.003). The major allele (C) was associated with higher 25(OH)D concentrations	C/A	C (major)
		Sadat-Ali M et al [2016]	Cross-sectional	283 (39 Males + 244 Females); 18-80y	25(OH)D (ng/mL)	DiaSorin (Liaison®, Saluggia, Italy)	Saudi Arabia	GG allele of the GC rs4588 was associated only with significant difference between the normal and deficiency of 25OHD (p<0.0001 OR: 0.058, 95% CI: 0.003 to 0.006).	G/T	T (minor)
		Signorello LB et al [2011]	Cross-sectional	758 = 379 African American (192 Males +187 Females)+ 379 Caucasian (192 Males +187 Females); 40-79y	25(OH)D (ng/mL)	Radioimmunoassay method associated with high intra-assay reliability	USA	No significantl association with serum 25(OH)D levels in African Americans and Caucasians (p=0.21, p=0.55)
		Sinotte M et al [2009]	Cross-sectional	741 (Females); 46.8±6 4.6y	25(OH)D (nmol/L)	Radioimmunoassay after acetonitrile extraction (DiaSorin Inc, Stillwater, MN).	Canada	An additional copy of the rare allele of rs4588 was significantly associated with lower 25(OH)D concentrations (b= - 24.22, P trend < 0.0001).	C/A	C (major)
		Szili B et al [2018]	Cross-sectional	462 (228 Males +234 Females), 49.55 ± 16.63y	Total (t-25OHD (ng/ml)), free (f-25OHD (pmol/l)), bioavailable (b-25OHD (nmol/l))	Chemiluminescence immunoassay method (LIAISON analyzer, DiaSorin S.p.A., Saluggia, Italy).	Hungary	No significant association with t-25(OH)D (p=0.344), f-25(OH)D (p=1.000) and b-25(OH)D (p=1.000)
		Touvier M et al [2015]	Cross-sectional	1828 (883 Males + 995 Females); <65y	25(OH)D (ngml -1)	Roche Cobas electrochemoluminescent immunoassay (Roche Diagnostics, Meylan, France)	France	Mutant GC rs4588 was significatly associated with higher risk of 25OHD deficiency (ORMT vs. WT¼4.9 (3.0–8.1), P<0.0001)	G/T	G (major)
		Waterhouse M et al [2014]	Intervention	385 (206 Males + 179 Females); 60-84y	25(OH)D (nmol/L)	Chemiluminescent immunoassay (LIAISON 25(OH)D Vitamin D TOTAL Assay; DiaSorin, Inc)	Australia	At baseline was significant at the Bonferroni-adjusted significance level (P<0.005); no significance after intervention 30 000 IU, or 60 000 IU vitamin D3 for 12 months.	C/A	C (major)
		Wu X et al [2016]	Case-control	426 histologically confirmed primary NSCLC (Non-Small Cell Lung Cancer) (242 Males + 184 Females; 57.4 ± 5.8y) + 445 controls (269 Males + 176 Females; 59.6 (±4.7)y)	25(OH)D (ng/mL)	Radioimmunoassay (RIA) method (DiaSorin, Stillwater, MN, USA)	China	No significant association with 25(OH)D concentration in controls (p=0.19)
		Xu X et al [2015]	Cross-sectional	1873 (945 Uygurs (44-55y)+ 928 Kazaks (39-56.4y); Females	25(OH)D (ng/ml)	Roche Modular Analytics E170	China	No significant association with vitamin D status in these 2 ethnic populations (p=0.465, p=0.213)
		Yao P et al [2017]	Intervention	448 (141 Males + 307 Females); 20-45y	25(OH)D (nmol/L)	Liquid chromatography–tandem mass spectrometry with deuterated internal standards (Sigma-Aldrich, St. Louis, MO)	China	Association with 25(OH)D concentration was significant, at baseline (p<0.001) and rs4588-C allele was associated with a greater increase in 25(OH)D (p≤0.04) after 20 weeks of 2000 IU/d vitamin D3 supplementation	C/A	C (major)
		Zhang M et al [2017]	Intervention	2,207 (Females); ≥55y	25(OH)D (nmol/L)	RIA (Nichols/Quest Diagnostics, San Clemente, CA or DiaSorin assay (Stillwater, MN)	China	Significant association with baseline serum 25(OH)D levels (P = 2.08 × 10−4); no significant association with 25(OH)D dose-response to one-year vitamin D3 intake (data not shown)	A/C	A (major)
		Zhang Z et al [2013]	Cross-sectional	2897: 593 Males (43 (33–56)y) + 2304 Females ( 48 (31–61))	25(OH)D (ng/mL)	Automated Roche electrochemiluminescence system (E170; Roche Diagnostic GmbH, Mannheim, Germany)	China	Significant association with serum 25(OH)D levels (p=2.15x10-5, with Bofferroni adjustment p=0.002016)	G/T	G (major)
rs2282679	[T/G], Intron Variant, GC gene	Ahn J at al [2009]	Case-control	749 prostate cancer cases+781 controls (Males); 55-74y	25(OH)D (nmol/L), 1,25(OH)2D (pg/ml)	Radioimmunoassay (Heartland Assays, Ames, IA)	USA	Significant association with 25(OH)D in controls (p=0.000043)	Wild/variant ( C)	Wild allele (major)
		Batai K et al [2014]	Cross-sectional	652 African Americans 59.0 (10.0)y + 405 European Americans 60.9 (8.4)y (Males)	25(OH)D (nmol/l)	Diasorin® chemiluminescence immunoassay method	USA	Significant association with 25(OH)D level in European Americans (p=0.001 - when adjusted for age, total vitamin D intake, season of blood draw, BMI, and UVR exposure); no significant association in African Americans (p=0.68)	A/C	A (major)
		Brouwer-Brolsma et al [2016]	Cross-sectional	2544 (1428 Males + 1116 Females); ≥65y	25(OH)D (nmol/l)	Isotope dilution–online solid-phase extraction–liquid chromatography–tandem mass spectrometry (ID-XLC-MS/MS)	Netherlands	No significant association with 25(OH)D level
		Bu FX et al [2010]	Cross-sectional	Discovery cohort 156 (66 Males (44.03 (14.72) y + 90 Females (60.69 (12.82)y) + Replication cohort 340 Females (65.29 (6.72)y)	25(OH)D (nmol/L)	Radioimmunoassay (Nichols/Quest Diagnostics, San Clemente, CA, USA)	USA	No significant association with serum 25(OH)D (p=0.305)
		Cheung CL et al [2013]	Cross-sectional	712 (Females); 48.41±15.34y	25(OH)D (nmol/L)	Radioimmunoassay (RIA) (DiaSorin, Stillwater, MN, USA)	China	Significant association with serum 25(OH)D levels (β=−0.066; P=9 × 10−5) and vitamin D insufficiency (odds ratio (OR)=1.51, 95% confidence interval (CI) 1.19–1.93; P=8.6 × 10−4). Minor allele ‘C’ showed a significant association with a b-value of -0.066 (P ¼ 9 105), while it was also significantly associated with increased risk of vitamin D insufficiency with an odds ratio (OR) of 1.51 (95% confi…	A/C	A (major)
		Clendenen TV et al [2015]	Case-control	734 cases (invasive breast cancer) + 1435 controls, (Females); 40-69y	25(OH)D (nmol/L)	N/A	Sweden	Significant association with 25(OH)D in control group (p<0.0001)	A/C	A (major)
		Cooper JD et al [2011]	Case-control	8517 T1DM (Type 1 Diabetes Mellitus; 3-72y) + 2610 controls (17-65y)	25(OH)D (nmol/L)	DiaSorin radioimmunoassay	United Kingdom	Significant association with 25(OH)D concentration, likelihood ratio test P (8.9x10 -13)	A/C	A (major)
		Davies JR et al [2011]	Case-control	960 melanoma cases +315 controls (40.2% Males + 59.8% Females; 18-75y)	25-Hydroxyvitamin D2/D3 levels (nmol/L)	Liquid chromatography tandem mass spectrometry	United Kingdom	Significant association with 25(OH)D in control group (p=0.01)	T/G	T (major)
		Didriksen A et al [2013]	Intervention	568 (25.5% Males+74.5% Females), 57.0 (10.4)y	25(OH)D (nmol/L)	LC–MSMS method	Norway	Minor homozygote showed significance with serum 25(OH)D at baseline (p˂0.05 ) and after 6 months 40 000 IU vitamin D/week supplementation (p˂0.01)	M/m	M (major)
		Elkum N et al [2014]	Cross-sectional	1549 (Arab and Asian background; 907 Arabs, 489 South Asians and 153 Southeast Asians); >18y	25(OH)D (ng/mL)	DiaSorin LIAISON analyzer (DiaSorin Inc, MN, USA) and	Kuwait	Significant association with 25(OH)D serum levels in Arabs (p=0.0377) and South Asians (p=0.0007)	T/G	T (major)
		Gilbert R et al [2015]	Case-control	1275 prostate cancer cases+2062 controls (Males); 50-69y	25(OH)D & 1,25(OH)2D (pg/mL)	Tandem mass spectrometry	United Kingdom	Significant association with 25(OH)D and 1,25(OH)2D concentration (p<0.001 and p=0.01)	T/G	T (major)
		Hansen JG et al [2015]	Cross-sectional	980 (42.7% Males + 57.3% Females); 70-79y; African-American participants	25(OH)D (μg/L)	Study 1: Radioimmunoassay kit (25-hydroxyvitamin D 125I RIA kit; DiaSorin) + study 2: HPLC tandem mass spectrometry [Waters Xevo TQ mass spectrometer)	USA	No significant association with 25(OH)D level (p=0.92)
		Li H et al [2014]	Cross-sectional	1199 (749 Males (49.3±13.1y) + 450 Females (47.3±12.4y))	25 (OH)D (nmol/L)	Radioimmunoassay (Diasorin Inc, Stillwater, Minnesota, USA)	China	Significant association with a lower serum levels of 25(OH)D (p=0.0007, with Bonferroni adjustment p=0.006)	T/G	T (major)
		Lu L et al [2012]	Cross-sectional	3,210 (1,423 Males + 1,787 Females) 50–70y	25(OH)D (nmol/l)	DiaSorin radioimmunoassay kit (Stillwater, MN, USA)	China	Significant association with lower plasma 25(OH)D levels (-0.036 ≤ b ≤ -0.076 per risk-allele, P ≤ 5.7 x 10-5)	A/C	A (major)
		Nissen J et al [2014]	Cross-sectional	762: 348 children (181 Females + 167 Males); 10 (4–17)y + 414 adults (209 Females + 205 Males) 41 (18–60)y	25(OH)D (nmol/L)	Liquid chromatography tandem mass spectrometry (LC-MS/MS)	Denmark	Significantly associated with serum 25(OH)D in adults (p value=0.0672; adjusted p value=0.0020)	A/C	A (major)
		Nissen J et al [2015]	Intervention	92 (32 Males +60 Females); 38.6±12.0y	25(OH)D2 & 25(OH)D3 (nmol/L)	Isotopedilution liquid-chromatography–tandem mass spectrometry	Denmark	Significant association with 25(OH)D concentration after 4 UVB treatments (p=0.020).; no significant association at baseline level (p=0.5)	A/C	A (major)
		Perna L et al [2013]	Cross-sectional	3741 (1581 Males + 2160 Females); 50-74y	25(OH)D (nmol/l)	Chemiluminescent immunoassay (DiaSorin, the LIAISON®)	Germany	Strong relationship in older adults between genetic variants in the rs2282679 and levels of vitamin D, particularly in summer.	A/C	A (major)
		Rees JR et al [2016]	Intervention	2187 (1391 Males+796 Females); 45–75 y	25(OH)D (ng/mL)	Gamma-B 25-Hydroxy Vitamin D Liquid-Phase RIA kit (IDS)	USA/Puerto Rico	Significance at baseline level of vitamin D (p<0.0001) among non Hispanic whites, in univariate model. No significance after one year 1000 IU cholecalciferol/d supplementation (data not shown).	T/G	T (major)
		Sadat-Ali M et al [2016]	Cross-sectional	283 (39Males + 244 Females); 18-80y	25(OH)D (ng/mL)	DiaSorin (Liaison®, Saluggia, Italy)	Saudi Arabia	No significant association with 25(OH)D level (Data not shown)
		Sedky NK et al [2018]	Case-control	112 coronary artery disease + 109 controls; Males; 35-50y	25(OH)D (ng/mL)	High performance liquid chromatography with Ultraviolet detection method (HPLC-UV)	Egypt	No significant association with 25(OH)D (p=0.556)
		Signorello LB et al [2011]	Cross-sectional	758 = 379 African American (192 Males +187 Females)+ 379 Caucasian (192 Males +187 Females); 40-79y	25(OH)D (ng/mL)	Radioimmunoassay method associated with high intra-assay reliability	USA	Significant association with serum 25(OH)D levels (p=0.03) in African Americans (GT, GG combinedc) to TT); no significant association in Caucasians (p=0.66)	T/G	T (major)
		Slater NA et al [2017]	Cross-sectional	180 (98 Males + 82 Females), >18y	25(OH)D (ng/ml)	N/A	USA	Significant association with vitamin D level (p value .037)	G/T	G (major)
		Theodoratou E et al [2012]	Case-control	2,001 cases+2,237 controls; 18–79y;	25(OH)D ( ng/ml)	Liquid chromatography-tandem mass spectrometry (LCMS/ MS)	Scotland	The A allele of rs2282679 was significantly associated with higher levels of plasma 25-OHD (p=0.01)	A/C	A (major)
		Thongthai P et al [2015]	Cross-sectional	4476 (2747 Males (46.5 ± 16.6y) +1729 Females (49.9 ± 19.4y))	25(OH)D2 & 25(OH)D3 (ng/mL)	Liquid chromatography/tandem mass spectrometry with an Agilent 1200 Infinity liquid chromatograph (Agilent Technologies, Santa Clara, CA)	Thailand	Genotypes (CC,CA, AA) were significantly associated with serum 25(OH)D (p<0.001). Vitamin D deficiency was significantly associated with the GC rs2282679 genotype (odds ratio [OR] per C allele 1.80, 95% confidence interval CI 1.57-2.01).	A/C	A (major)
		Voipio et al [2015]	Cross-sectional	2204 (994 Males +1,210 Females); 30-45y	25(OH)D (nmol/L)	radioimmunoassay (DiaSorin, Stillwater, MN,USA)	Finland	Risk allelles significantly increased odds of hypovitaminosis (p <0.0001)	NA	(major)
		Wang W et al [2014]	Case-control	Mexico Breast Cancer Study (MBCS)=564 Controls (age 50.3 (8.9)) +412 cases (age 52.6 (9.7)); San Francisco Bay Area Breast Cancer Study (SFBCS)= 215 Hispanic controls (52.8 (11.6)y)+ 130NHW controls (56.8 (14.0)y) + 414 Hispanic cases (59.5 (11.2)y) + 224NHW cases (61.1 (12.3)y)	25(OH)D (ng/mL)	Liquid chromatography-tandem mass spectrometry at Quest Diagnostics Nichols Institute (San Juan Capistrano, CA)	Mexico/USA	rs2282679 was associated with significantly lower 25(OH)D levels in both Hispanic (p<10-4) and non-Hispanic white women (p=0.06) controls	A/C	A (major)
		Waterhouse M et al [2014]	Intervention	385 (206 Males + 179 Females); 60-84y	25(OH)D (nmol/L)	Chemiluminescent immunoassay (LIAISON 25(OH)D Vitamin D TOTAL Assay; DiaSorin, Inc)	Australia	At baseline was significant at the Bonferroni-adjusted significance level (P=2x10 -4); no significance after intervention 30 000 IU, or 60 000 IU vitamin D3 for 12 months.	A/C	A (major)
		Xu X et al [2015]	Cross-sectional	1873 (945 Uygurs (44-55y)+ 928 Kazaks (39-56.4y); Females	25(OH)D (ng/ml)	Roche Modular Analytics E170	China	No significant association with vitamin D status in these 2 ethnic populations (p=0.469, p=0.128)
		Yao S et al [2017]	Cross-sectional	909 AA + 847 EA (Female); 25-75y	25(OH)D (ng/mL)	Liasion immunochemiluminometric assay (Diasorin)	USA	No significant association of allels (G, T) with 25(OH)D concentration (p=0.35) in AA polutaion
		Zhang Z et al [2013]	Cross-sectional	2897: 593 Males (43 (33–56)y) + 2304 Females ( 48 (31–61))	25(OH)D (ng/mL)	Automated Roche electrochemiluminescence system (E170; Roche Diagnostic GmbH, Mannheim, Germany)	China	Significant association with serum 25(OH)D levels (6.60x10-5, with Boferroi adjustment p=0.006206)	T/G	T (major)
rs16847015	[C/A/T], Intron Variant, GC gene	Barry EL et al [2014]	Intervention	1787 (1147 Males + 641 Females); 45-75y	25(OH)D (ng/mL)	RIA kit (Immunodiagnostic Systems)	USA	Nosignificant association with baseline 25(OH)D Level (p=0.45) or with the efficacy of 1000 IU/d vitamin D supplementation (for 1 year) increasing 25(OH)D (p=0.87)
		Robien K et al [2013]	Cross-sectional	504 (220 Males + 284 Females); 45–74 y	25 (OH)D (nmol/L)	Competitive chemiluminescence immunoassay on the DiaSorin LIAISON platform	Singapore	Genetic variants (CC, CA, AA) were significatly associated with serum 25(OH)D concentrations (p=0.002). The major allele (C) was associated with lower 25(OH)D concentrations.	C/A	A (minor)
		Rees JR et al [2016]	Intervention	2187 (1391 Males+796 Females); 45–75 y	25(OH)D (ng/mL)	Gamma-B 25-Hydroxy Vitamin D Liquid-Phase RIA kit (IDS)	USA/Puerto Rico	No significant association with baseline serum 25(OH)D and/or serum response (data not shown)
		Signorello LB et al [2011]	Cross-sectional	758 = 379 African American (192 Males +187 Females)+ 379 Caucasian (192 Males +187 Females); 40-79y	25(OH)D (ng/mL)	Radioimmunoassay method associated with high intra-assay reliability	USA	No significantly association with serum 25(OH)D levels in African Americans and Caucasians (p=0.16, p=0.55)
		Zhang M et al [2017]	Intervention	2,207 (Females); ≥55y	25(OH)D (nmol/L)	RIA (Nichols/Quest Diagnostics, San Clemente, CA or DiaSorin assay (Stillwater, MN)	China	No significant association with 25(OH)D baseline concentration or 25(OH)D dose-response to one-year vitamin D3 intake (data not shown).
rs12512631	[T/A/C/G], None, GC gene	Ahn J at al [2009]	Case-control	749 prostate cancer cases+781 controls (Males); 55-74y	25(OH)D (nmol/L), 1,25(OH)2D (pg/ml)	Radioimmunoassay (Heartland Assays, Ames, IA)	USA	Significant associations with 25(OH)D (p=0.0004)	Wald/variant ( C)	C (minor)
		Barry EL et al [2014]	Intervention	1787 (1147 Males + 641 Females); 45-75y	25(OH)D (ng/mL)	RIA kit (Immunodiagnostic Systems)	USA	Significant association with baseline serum 25(OH)D (<.0001); no significant association with the efficacy of Vitamin D3 Supplementation (1000 IU/day) for 1 Year for increasing 25(OH)D (p=0.79)	T/C	C (minor)
		Jolliffe DA et al [2016]	Cross-sectional	222 (89 Males + 133 Females); 48-94y	25(OH)D2 & 25(OH)D3 (nmol/L)	Isotope-dilution liquid chromatography–tandem mass spectrometry	United Kingdom	No significant association between genotypes (TT, TC, CC) with 25(OH)D level (p=0.73, p=0.69) (TT- Referent genotype)
		McKay GJ et al [2017]	Cross-sectional	4496 (2028 Males + 2468 Females; >65y) = 2137 had no signs of AMD (age-related macular degeneration), 2209 had early AMD, 150 had late AMD of which 104 nvAMD	25(OH)D2 and 25(OH)D3) (nmol/l)	Liquid chromatographytandem mass spectrometry (LC-MS/MS)	Norway, Estonia, UK, France, Italy, Greece, Spain	No significant association with serum 25(OH)D (p=0.268)
		Nissen J et al [2014]	Cross-sectional	762: 348 children (181 Females + 167 Males); 10 (4–17)y + 414 adults (209 Females + 205 Males) 41 (18–60)y	25(OH)D (nmol/L)	Liquid chromatography tandem mass spectrometry (LC-MS/MS)	Denmark	Significantly associated with serum 25(OH)D in adults (p value= 0.0022; adjusted p value= 0.0004)	T/C	C (minor)
		Nissen J et al [2015]	Intervention	92 (32 Males +60 Females); 38.6±12.0y	25(OH)D2 & 25(OH)D3 (nmol/L)	Isotopedilution liquid-chromatography–tandem mass spectrometry	Denmark	Significance at baseline 25(OH)D concentrations (p=0.025); no effect in the increase in 25(OH)D concentration after 4 UVB treatments (p=0.13)	T/C	C (minor)
		Perna L et al [2013]	Cross-sectional	3741 (1581 Males + 2160 Females); 50-74y	25(OH)D (nmol/l)	Chemiluminescent immunoassay (DiaSorin, the LIAISON®)	Germany	No significant association with serum 25(OH)D level
		Rees JR et al [2016]	Intervention	2187 (1391 Males+796 Females); 45–75 y	25(OH)D (ng/mL)	Gamma-B 25-Hydroxy Vitamin D Liquid-Phase RIA kit (IDS)	USA/Puerto Rico	Significance at baseline level of vitamin D (p=0.0002) in nivariate model. No significance after one year 1000 IU cholecalciferol/d supplementation (data not shown).	T/C	C (minor)
		Robien K et al [2013]	Cross-sectional	504 (220 Males + 284 Females); 45–74 y	25 (OH)D (nmol/L)	Competitive chemiluminescence immunoassay on the DiaSorin LIAISON platform	Singapore	No significant association with serum 25(OH)D levels (no data shown)
		Signorello LB et al [2011]	Cross-sectional	758 = 379 African American (192 Males +187 Females)+ 379 Caucasian (192 Males +187 Females); 40-79y	25(OH)D (ng/mL)	Radioimmunoassay method associated with high intra-assay reliability	USA	No significant association with serum 25(OH)D levels in African Americans and Caucasians (p=0.47, p=0.47)
		Waterhouse M et al [2014]	Intervention	385 (206 Males + 179 Females); 60-84y	25(OH)D (nmol/L)	Chemiluminescent immunoassay (LIAISON 25(OH)D Vitamin D TOTAL Assay; DiaSorin, Inc)	Australia	No significant association with the response to 12 months of months supplementation with either 30,000 IU or 60,000 IU of vitamin D3 (p=0.94). Significant association showed with baseline 25(OH)D level (ptrend=0.04) but not after adjustment for multiple testing.	T/C	C (minor)
		Zhang M et al [2017]	Intervention	2,207 (Females); ≥55y	25(OH)D (nmol/L)	RIA (Nichols/Quest Diagnostics, San Clemente, CA or DiaSorin assay (Stillwater, MN)	China	No significant association with 25(OH)D baseline concentration or 25(OH)D dose-response to one-year vitamin D3 intake (data not shown).
		Zhang Z et al [2013]	Cross-sectional	2897: 593 Males (43 (33–56)y) + 2304 Females ( 48 (31–61))	25(OH)D (ng/mL)	Automated Roche electrochemiluminescence system (E170; Roche Diagnostic GmbH, Mannheim, Germany)	China	No significant association with serum 25(OH)D concentration (p value 0.2441)
rs222020	[C/T], Intron Variant, GC gene	Ahn J at al [2009]	Case-control	749 prostate cancer cases+781 controls (Males); 55-74y	25(OH)D (nmol/L), 1,25(OH)2D (pg/ml)	Radioimmunoassay (Heartland Assays, Ames, IA)	USA	No significant association with serum 25(OH)D (p=0.36)
		Barry EL et al [2014]	Intervention	1787 (1147 Males + 641 Females); 45-75y	25(OH)D (ng/mL)	RIA kit (Immunodiagnostic Systems)	USA	Significant association with baseline serum 25(OH)D (<.03); no significant association with the efficacy of Vitamin D3 Supplementation (1000 IU/day) for 1 Year for increasing [25(OH)D] (p=0.58)	T/C	C (minor)
		Bu FX et al [2010]	Cross-sectional	Discovery cohort 156 (66 Males (44.03 (14.72) y + 90 Females (60.69 (12.82)y) + Replication cohort 340 Females (65.29 (6.72)y)	25(OH)D (nmol/L)	Radioimmunoassay (Nichols/Quest Diagnostics, San Clemente, CA, USA)	USA	Significant assocaition with serum 25(OH)D concentration in discovery cohort Pdiscovery= 0.010 (nominal significance level as 0.05), in the replication cohort (Preplication = 0.007) and also when analyses were performed in pooled dataset of the two groups with significant association found also after correcting for multiple testing (p=0.006)	T/C	C (minor)
		Engelman CD et al [2008]	Cross-sectional	513AAs (39.1 ± 13.9y) +513HAs (40.2 ± 13.0y) +504 Has (41.0 ± 13.7y)	25(OH)D (ng/ml) & 1,25(OH) D (pg/ml)	RIA with a 25(OH)D-specific antibody (DiaSorin Inc.,Stillwater, MN)	USA	No significant association with vitamin D status (data not shown)
		McKay GJ et al [2017]	Cross-sectional	4496 (2028 Males + 2468 Females; >65y) = 2137 had no signs of AMD (age-related macular degeneration), 2209 had early AMD, 150 had late AMD of which 104 nvAMD	25(OH)D2 and 25(OH)D3) (nmol/l)	Liquid chromatographytandem mass spectrometry (LC-MS/MS)	Norway, Estonia, UK, France, Italy, Greece, Spain	No significant association with serum 25(OH)D (p=0.716)
		Nissen J et al [2014]	Cross-sectional	762: 348 children (181 Females + 167 Males); 10 (4–17)y + 414 adults (209 Females + 205 Males) 41 (18–60)y	25(OH)D (nmol/L)	Liquid chromatography tandem mass spectrometry (LC-MS/MS)	Denmark	No significant association with serum 25(OH)D in adults (p value=0.1954 ; adjusted p value= 0.5338)
		Nissen J et al [2015]	Intervention	92 (32 Males +60 Females); 38.6±12.0y	25(OH)D2 & 25(OH)D3 (nmol/L)	Isotopedilution liquid-chromatography–tandem mass spectrometry	Denmark	No significant association with 25(OH)D concentration at baseline and after intervention with 4 UVB treatments (p=0.068, p=0.31)
		Perna L et al [2013]	Cross-sectional	3741 (1581 Males + 2160 Females); 50-74y	25(OH)D (nmol/l)	Chemiluminescent immunoassay (DiaSorin, the LIAISON®)	Germany	No significant association between genetic variants in the rs222020 and levels of vitamin D.
		Rees JR et al [2016]	Intervention	2187 (1391 Males+796 Females); 45–75 y	25(OH)D (ng/mL)	Gamma-B 25-Hydroxy Vitamin D Liquid-Phase RIA kit (IDS)	USA/Puerto Rico	No significant association with baseline serum 25(OH)D and/or serum response (data not shown)
		Signorello LB et al [2011]	Cross-sectional	758 = 379 African American (192 Males +187 Females)+ 379 Caucasian (192 Males +187 Females); 40-79y	25(OH)D (ng/mL)	Radioimmunoassay method associated with high intra-assay reliability	USA	No significant association with serum 25(OH)D levels in African Americans and Caucasians (p=0.09, p=0.86)
		Waterhouse M et al [2014]	Intervention	385 (206 Males + 179 Females); 60-84y	25(OH)D (nmol/L)	Chemiluminescent immunoassay (LIAISON 25(OH)D Vitamin D TOTAL Assay; DiaSorin, Inc)	Australia	Significant association with 25(OH)D baseline serum (p=0.03) and with response to 1 year supplementation at P< .05 in subjects taking 60 000 IU, but not in subjects taking 30 000 (p=0.52). No significance was found after correction for multiple testing (Stepwise linear regression)	T/C	C (minor) -baseline; T (major)-supplementation
		Xu W et al [2014]	Cross-sectional	1494; Females; 64.0 ± 9.2y	25(OH)D3 (ng/ml)	Roche electrochemiluminescence system (E170, Roche Diagnostics, Switzerland	China	The variants of rs222020 (r=0.080, P=0.001) in the GC gene were correlated with serum 25-OHD3 levels, although they were not significantly associated with serum 25-OHD3 levels in the final linear regression model.	T/C	C (minor)
		Zhang M et al [2017]	Intervention	2,207 (Females); ≥55y	25(OH)D (nmol/L)	RIA (Nichols/Quest Diagnostics, San Clemente, CA or DiaSorin assay (Stillwater, MN)	China	No significant association with 25(OH)D baseline concentration or 25(OH)D dose-response to one-year vitamin D3 intake (data not shown).
		Zhang Z et al [2013]	Cross-sectional	2897: 593 Males (43 (33–56)y) + 2304 Females ( 48 (31–61))	25(OH)D (ng/mL)	Automated Roche electrochemiluminescence system (E170; Roche Diagnostic GmbH, Mannheim, Germany)	China	No significant association with serum 25(OH)D concentrations (p value 0.007313)
rs2298849,	[A/G], Intron Variant, GC gene	Ahn J at al [2009]	Case-control	749 prostate cancer cases+781 controls (Males); 55-74y	25(OH)D, 1,25(OH)2D	Radioimmunoassay (Heartland Assays, Ames, IA)	USA	No significant association with vitamin D status (p=0.23)
		Barry EL et al [2014]	Intervention	1787 (1147 Males + 641 Females); 45-75y	25(OH)D (ng/mL)	RIA kit (Immunodiagnostic Systems)	USA	No significant association with baseline 25(OH)D Level (p=0.15) or with the efficacy of 1000 IU/d vitamin D supplementation (for 1 year) increasing 25(OH)D (p=0.20)
		Bu FX et al [2010]	Cross-sectional	Discovery cohort 156 (66 Males (44.03 (14.72) y + 90 Females (60.69 (12.82)y) + Replication cohort 340 Females (65.29 (6.72)y)	25(OH)D (nmol/L)	Radioimmunoassay (Nichols/Quest Diagnostics, San Clemente, CA, USA)	USA	Significant assocaition with serum 25(OH)D concentration in discovery cohort Pdiscovery= 0.026 (nominal significance level as 0.05) but not after correcting for multiple testing (p=0.574). While significance was not confirmed in the replication cohort (Preplication = 00243). When analyses were performed in pooled dataset of the two groups significant association was found (p=0.021) but not after …	T/C	C (minor)
		Engelman CD et al [2008]	Cross-sectional	513AAs (39.1 ± 13.9y) +513HAs (40.2 ± 13.0y) +504 Has (41.0 ± 13.7y)	25(OH)D (ng/ml) & 1,25(OH) D (pg/ml)	RIA with a 25(OH)D-specific antibody (DiaSorin Inc.,Stillwater, MN)	USA	No significant association with vitamin D status (data not shown)
		Jolliffe DA et al [2016]	Cross-sectional	222 (89 Males + 133 Females); 48-94y	25(OH)D2 & 25(OH)D3 (nmol/L)	Isotope-dilution liquid chromatography–tandem mass spectrometry	United Kingdom	No significant association of genotypes (AA. AG, GG) with 25(OH)D level (p=0.93, p=0.42) (AA -referent genotype)
		Nissen J et al [2014]	Cross-sectional	762: 348 children (181 Females + 167 Males); 10 (4–17)y + 414 adults (209 Females + 205 Males) 41 (18–60)y	25(OH)D (nmol/L)	Liquid chromatography tandem mass spectrometry (LC-MS/MS)	Denmark	No significant association with serum 25(OH)D in adults (p value=0.4399 ; adjusted p value= 0.4591)
		Nissen J et al [2015]	Intervention	92 (32 Males +60 Females); 38.6±12.0y	25(OH)D2 & 25(OH)D3 (nmol/L)	Isotopedilution liquid-chromatography–tandem mass spectrometry	Denmark	No significant association with 25(OH)D concentration at baseline and after intervention with 4 UVB treatments (p=0.31, p=0.33)
		Robien K et al [2013]	Cross-sectional	504 (220 Males + 284 Females); 45–74 y	25 (OH)D (nmol/L)	Competitive chemiluminescence immunoassay on the DiaSorin LIAISON platform	Singapore	Genetic variants (TT, TC, CC) were significantly associated with serum 25(OH)D concentrations (p=0.001). The major allele (T) was associated with lower 25(OH)D concentrations.	T/C	C (minor)
		Rees JR et al [2016]	Intervention	2187 (1391 Males+796 Females); 45–75 y	25(OH)D (ng/mL)	Gamma-B 25-Hydroxy Vitamin D Liquid-Phase RIA kit (IDS)	USA/Puerto Rico	No significant association with baseline serum 25(OH)D and/or serum response (data not shown)
		Signorello LB et al [2011]	Cross-sectional	758 = 379 African American (192 Males +187 Females)+ 379 Caucasian (192 Males +187 Females); 40-79y	25(OH)D (ng/mL)	Radioimmunoassay method associated with high intra-assay reliability	USA	Significant association with serum 25(OH)D levels (p=0.008) in African Americans, with the AA genotype associated with an average decrease in serum 25(OH)D of 3.3 ng/mL compared to the GG genotype; no sigificant in Caucasians (p=0.97)	A/G	G (minor)
		Waterhouse M et al [2014]	Intervention	385 (206 Males + 179 Females); 60-84y	25(OH)D (nmol/L)	Chemiluminescent immunoassay (LIAISON 25(OH)D Vitamin D TOTAL Assay; DiaSorin, Inc)	Australia	No significant association with 25(OH)D baseline serum and the response to 12 months of nnsupplementation with either 30,000 IU or 60,000 IU of vitamin D3 (p=0.34, p=0.06) . Data not shown for baseline serum 25(OH)D level.
		Xu W et al [2014]	Cross-sectional	1494; Females; 64.0 ± 9.2y	25(OH)D3 (ng/ml)	Roche electrochemiluminescence system (E170, Roche Diagnostics, Switzerland	China	The variants of rs2298849 (β=0.105, P<0.001) were significantly associated with serum 25-OHD3 levels. Allele G of rs2298849 might be protective for serum 25-OHD3 levels.	A/G	G (minor)
		Zhang M et al [2017]	Intervention	2,207 (Females); ≥55y	25(OH)D (nmol/L)	RIA (Nichols/Quest Diagnostics, San Clemente, CA or DiaSorin assay (Stillwater, MN)	China	No significant association with 25(OH)D baseline concentration or 25(OH)D dose-response to one-year vitamin D3 intake (data not shown).
rs2298850	[G/C/T], Intron Variant, GC gene	Batai K et al [2014]	Cross-sectional	652 African Americans 59.0 (10.0)y + 405 European Americans 60.9 (8.4)y (Males)	25(OH)D (nmol/l)	Diasorin® chemiluminescence immunoassay method	USA	Significant association with 25(OH)D level in European Americans (p=0.04 - when adjusted for age, total vitamin D intake, season of blood draw, BMI, and UVR exposure); no significant association African Americans (p=0.65)	C/G	C (major)
		Elkum N et al [2014]	Cross-sectional	1549 (Arab and Asian background; 907 Arabs, 489 South Asians and 153 Southeast Asians); >18y	25(OH)D (ng/mL)	DiaSorin LIAISON analyzer (DiaSorin Inc, MN, USA) and	Kuwait	Significant association with 25(OH)D serum levels in Arabs (0.0374) and South Asians (0.0103).	G/C	G (major)
		McKay GJ et al [2017]	Cross-sectional	4496 (2028 Males + 2468 Females; >65y) = 2137 had no signs of AMD (age-related macular degeneration), 2209 had early AMD, 150 had late AMD of which 104 nvAMD	25(OH)D2 and 25(OH)D3) (nmol/l)	Liquid chromatographytandem mass spectrometry (LC-MS/MS)	Norway, Estonia, UK, France, Italy, Greece, Spain	Significant association with serum 25(OH)D concentration (p<0.001) in subjects with no AMD	NA	NA
		Zhang M et al [2017]	Intervention	2,207 (Females); ≥55y	25(OH)D (nmol/L)	RIA (Nichols/Quest Diagnostics, San Clemente, CA or DiaSorin assay (Stillwater, MN)	China	Significant association with baseline serum 25(OH)D levels (P = 5.15 × 10−4); no significant association with 25(OH)D dose-response to one-year vitamin D3 intake (data not shown)	C/G	C (major)
rs705117	[C/T], Intron Variant, GC gene	Ahn J at al [2009]	Case-control	749 prostate cancer cases+781 controls (Males); 55-74y	25(OH)D (nmol/L), 1,25(OH)2D (pg/ml)	Radioimmunoassay (Heartland Assays, Ames, IA)	USA	No significant association with serum 25(OH)D (p=0.78)
		Engelman CD et al [2008]	Cross-sectional	513AAs (39.1 ± 13.9y) +513HAs (40.2 ± 13.0y) +504 Has (41.0 ± 13.7y)	25(OH)D (ng/ml) & 1,25(OH) D (pg/ml)	RIA with a 25(OH)D-specific antibody (DiaSorin Inc.,Stillwater, MN)	USA	No significant association with vitamin D status (data not shown)
		McKay GJ et al [2017]	Cross-sectional	4496 (2028 Males + 2468 Females; >65y) = 2137 had no signs of AMD (age-related macular degeneration), 2209 had early AMD, 150 had late AMD of which 104 nvAMD	25(OH)D2 and 25(OH)D3) (nmol/l)	Liquid chromatographytandem mass spectrometry (LC-MS/MS)	Norway, Estonia, UK, France, Italy, Greece, Spain	No significant association with serum 25(OH)D (p=0.090)
		Robien K et al [2013]	Cross-sectional	504 (220 Males + 284 Females); 45–74 y	25 (OH)D (nmol/L)	Competitive chemiluminescence immunoassay on the DiaSorin LIAISON platform	Singapore	No significant association with serum 25(OH)D levels (no data shown)
		Signorello LB et al [2011]	Cross-sectional	758 = 379 African American (192 Males +187 Females)+ 379 Caucasian (192 Males +187 Females); 40-79y	25(OH)D (ng/mL)	Radioimmunoassay method associated with high intra-assay reliability	USA	No significant association with serum 25(OH)D levels in African Americans and Caucasians (p=0.55, p=0.64)
		Zhang M et al [2017]	Intervention	2,207 (Females); ≥55y	25(OH)D (nmol/L)	RIA (Nichols/Quest Diagnostics, San Clemente, CA or DiaSorin assay (Stillwater, MN)	China	No significant association with 25(OH)D baseline concentration or 25(OH)D dose-response to one-year vitamin D3 intake (data not shown).
		Zhang Z et al [2013]	Cross-sectional	2897: 593 Males (43 (33–56)y) + 2304 Females ( 48 (31–61))	25(OH)D (ng/mL)	Automated Roche electrochemiluminescence system (E170; Roche Diagnostic GmbH, Mannheim, Germany)	China	No significant association with serum 25(OH)D concentration (p value 0.02718)
rs843006	[T/A/G], Intron Variant, GC gene	Ahn J at al [2009]	Case-control	749 prostate cancer cases+781 controls (Males); 55-74y	25(OH)D (nmol/L), 1,25(OH)2D (pg/ml)	Radioimmunoassay (Heartland Assays, Ames, IA)	USA	No significant association with serum 25(OH)D (p=0.36)
rs3733359	[G/A], Intron Variant, GC gene	Ahn J at al [2009]	Case-control	749 prostate cancer cases+781 controls (Males); 55-74y	25(OH)D (nmol/L), 1,25(OH)2D (pg/ml)	Radioimmunoassay (Heartland Assays, Ames, IA)	USA	No significant association with serum 25(OH)D (p=0.43)
		Batai K et al [2014]	Cross-sectional	655 African Americans 59.0 (10.0)y + 405 European Americans 60.9 (8.4)y (Males)	25(OH)D (nmol/l)	Diasorin® chemiluminescence immunoassay method	USA	No significant association with 25(OH)D level in European Americans (p=0.80) and African Americans (p=0.29)
		Signorello LB et al [2011]	Cross-sectional	758 = 379 African American (192 Males +187 Females)+ 379 Caucasian (192 Males +187 Females); 40-79y	25(OH)D (ng/mL)	Radioimmunoassay method associated with high intra-assay reliability	USA	No significant association with serum 25(OH)D levels in African Americans and Caucasians (p=0.05, p=0.49)
		Zhang M et al [2017]	Intervention	2,207 (Females); ≥55y	25(OH)D (nmol/L)	RIA (Nichols/Quest Diagnostics, San Clemente, CA or DiaSorin assay (Stillwater, MN)	China	No significant association with 25(OH)D baseline concentration or 25(OH)D dose-response to one-year vitamin D3 intake (data not shown).
rs222014	[C/T], Intron Variant, GC gene	Ahn J at al [2009]	Case-control	749 prostate cancer cases+781 controls (Males); 55-74y	25(OH)D (nmol/L), 1,25(OH)2D (pg/ml)	Radioimmunoassay (Heartland Assays, Ames, IA)	USA	No significant association with serum 25(OH)D (p=0.41)
		Signorello LB et al [2011]	Cross-sectional	758 = 379 African American (192 Males +187 Females)+ 379 Caucasian (192 Males +187 Females); 40-79y	25(OH)D (ng/mL)	Radioimmunoassay method associated with high intra-assay reliability	USA	No significant association with serum 25(OH)D levels in African Americans and Caucasians (p=0.48, p=0.18)
		Zhang M et al [2017]	Intervention	2,207 (Females); ≥55y	25(OH)D (nmol/L)	RIA (Nichols/Quest Diagnostics, San Clemente, CA or DiaSorin assay (Stillwater, MN)	China	No significant association with 25(OH)D baseline concentration or 25(OH)D dose-response to one-year vitamin D3 intake (data not shown).
rs1352844	[C/T], Intron Variant, GC gene	Ahn J at al [2009]	Case-control	749 prostate cancer cases+781 controls (Males); 55-74y	25(OH)D (nmol/L), 1,25(OH)2D (pg/ml)	Radioimmunoassay (Heartland Assays, Ames, IA)	USA	No significant association with serum 25(OH)D (p=0.07)
rs222016	[G/A], Intron Variant, GC gene	Ahn J at al [2009]	Case-control	749 prostate cancer cases+781 controls (Males); 55-74y	25(OH)D (nmol/L), 1,25(OH)2D (pg/ml)	Radioimmunoassay (Heartland Assays, Ames, IA)	USA	No significant association with serum 25(OH)D (p=0.47)
		Robien K et al [2013]	Cross-sectional	504 (220 Males + 284 Females); 45–74 y	25 (OH)D (nmol/L)	Competitive chemiluminescence immunoassay on the DiaSorin LIAISON platform	Singapore	No significantly association with serum 25(OH)D levels (no data shown)
		Zhang M et al [2017]	Intervention	2,207 (Females); ≥55y	25(OH)D (nmol/L)	RIA (Nichols/Quest Diagnostics, San Clemente, CA or DiaSorin assay (Stillwater, MN)	China	No significant association with 25(OH)D baseline concentration or 25(OH)D dose-response to one-year vitamin D3 intake (data not shown).
rs1491709	[G/A], Intron Variant, GC gene	Ahn J at al [2009]	Case-control	749 prostate cancer cases+781 controls (Males); 55-74y	25(OH)D (nmol/L), 1,25(OH)2D (pg/ml)	Radioimmunoassay (Heartland Assays, Ames, IA)	USA	No significant association with serum 25(OH)D (p=0.95)
		Engelman CD et al [2008]	Cross-sectional	513AAs (39.1 ± 13.9y) +513HAs (40.2 ± 13.0y) +504 Has (41.0 ± 13.7y)	25(OH)D (ng/ml) & 1,25(OH) D (pg/ml)	RIA with a 25(OH)D-specific antibody (DiaSorin Inc.,Stillwater, MN)	USA	No significant association with vitamin D status (data not shown)
		Signorello LB et al [2011]	Cross-sectional	758 = 379 African American (192 Males +187 Females)+ 379 Caucasian (192 Males +187 Females); 40-79y	25(OH)D (ng/mL)	Radioimmunoassay method associated with high intra-assay reliability	USA	No significant association with serum 25(OH)D levels in African Americans and Caucasians (p=0.45, p=0.78)
		Zhang M et al [2017]	Intervention	2,207 (Females); ≥55y	25(OH)D (nmol/L)	RIA (Nichols/Quest Diagnostics, San Clemente, CA or DiaSorin assay (Stillwater, MN)	China	No significant association with 25(OH)D baseline concentration or 25(OH)D dose-response to one-year vitamin D3 intake (data not shown).
rs4752	[A/G], Synonymous Variant, GC gene	Ahn J at al [2009]	Case-control	749 prostate cancer cases+781 controls (Males); 55-74y	25(OH)D (nmol/L), 1,25(OH)2D (pg/ml)	Radioimmunoassay (Heartland Assays, Ames, IA)	USA	No significant association with serum 25(OH)D (p=0.96)
		Engelman CD et al [2008]	Cross-sectional	513AAs (39.1 ± 13.9y) +513HAs (40.2 ± 13.0y) +504 Has (41.0 ± 13.7y)	25(OH)D (ng/ml) & 1,25(OH) D (pg/ml)	RIA with a 25(OH)D-specific antibody (DiaSorin Inc.,Stillwater, MN)	USA	No significant association with vitamin D status (data not shown)
		Signorello LB et al [2011]	Cross-sectional	758 = 379 African American (192 Males +187 Females)+ 379 Caucasian (192 Males +187 Females); 40-79y	25(OH)D (ng/mL)	Radioimmunoassay method associated with high intra-assay reliability	USA	No significant association with serum 25(OH)D levels in African Americans (p=0.79) and Caucasians (no data shown)
rs16846912,	[A/C/G], Intron Variant, GC gene	Ahn J at al [2009]	Case-control	749 prostate cancer cases+781 controls (Males); 55-74y	25(OH)D (nmol/L), 1,25(OH)2D (pg/ml)	Radioimmunoassay (Heartland Assays, Ames, IA)	USA	No significant association with serum 25(OH)D (p=0.96)
rs705120	[A/C/T], Intron Variant, GC gene	Robien K et al [2013]	Cross-sectional	504 (220 Males + 284 Females); 45–74 y	25 (OH)D (nmol/L)	Competitive chemiluminescence immunoassay on the DiaSorin LIAISON platform	Singapore	No significantly association with serum 25(OH)D levels (no data shown)
		Zhang M et al [2017]	Intervention	2,207 (Females); ≥55y	25(OH)D (nmol/L)	RIA (Nichols/Quest Diagnostics, San Clemente, CA or DiaSorin assay (Stillwater, MN)	China	Significant association with baseline serum 25(OH)D levels (P = 1.08 × 10−4); no significant association with 25(OH)D dose-response to one-year vitamin D3 intake (data not shown)	G/T	G (major)
		Zhang Z et al [2013]	Cross-sectional	2897: 593 Males (43 (33–56)y) + 2304 Females ( 48 (31–61))	25(OH)D (ng/mL)	Automated Roche electrochemiluminescence system (E170; Roche Diagnostic GmbH, Mannheim, Germany)	China	No significant association with serum 25(OH)D concentration (p value 0.04096)
rs222040	[G/A], Intron Variant, GC gene	Zhang M et al [2017]	Intervention	2,207 (Females); ≥55y	25(OH)D (nmol/L)	RIA (Nichols/Quest Diagnostics, San Clemente, CA or DiaSorin assay (Stillwater, MN)	China	Significant association with baseline serum 25(OH)D levels (P = 1.59 × 10−4); no significant association with 25(OH)D dose-response to one-year vitamin D3 intake (data not shown)	C/T	C (major)
		Zhang Z et al [2013]	Cross-sectional	2897: 593 Males (43 (33–56)y) + 2304 Females ( 48 (31–61))	25(OH)D (ng/mL)	Automated Roche electrochemiluminescence system (E170; Roche Diagnostic GmbH, Mannheim, Germany)	China	No significant association with serum 25(OH)D concentration (p value 0.0687)
rs705119	[A/C/G], Intron Variant, GC gene	Zhang M et al [2017]	Intervention	2,207 (Females); ≥55y	25(OH)D (nmol/L)	RIA (Nichols/Quest Diagnostics, San Clemente, CA or DiaSorin assay (Stillwater, MN)	China	Significant association with baseline serum 25(OH)D levels (P = 2.80 × 10−5); no significant association with 25(OH)D dose-response to one-year vitamin D3 intake (data not shown)	A/C	A (major)
rs2070741	[T/G], Intron Variant, GC gene	Jolliffe DA et al [2016]	Cross-sectional	222 (89 Males + 133 Females); 48-94y	25(OH)D2 & 25(OH)D3 (nmol/L)	Isotope-dilution liquid chromatography–tandem mass spectrometry	United Kingdom	No significant association of genotypes (TT, TG, GG) with 25(OH)D level (p=0.93, p=0.42) (TT-Referent genotype)
		Zhang M et al [2017]	Intervention	2,207 (Females); ≥55y	25(OH)D (nmol/L)	RIA (Nichols/Quest Diagnostics, San Clemente, CA or DiaSorin assay (Stillwater, MN)	China	No significant association with 25(OH)D baseline concentration or 25(OH)D dose-response to one-year vitamin D3 intake (data not shown).
rs11939173	[G/A], 2KB Upstream Variant, GC gene	McKay GJ et al [2017]	Cross-sectional	4496 (2028 Males + 2468 Females; >65y) = 2137 had no signs of AMD (age-related macular degeneration), 2209 had early AMD, 150 had late AMD of which 104 nvAMD	25(OH)D2 and 25(OH)D3) (nmol/l)	Liquid chromatographytandem mass spectrometry (LC-MS/MS)	Norway, Estonia, UK, France, Italy, Greece, Spain	Significant association with 25(OH)D concentration (p=0.023) in subjects with no AMD	NA	NA
rs115316390	[G/A], Intron Variant, GC gene	Batai K et al [2014]	Cross-sectional	652 African Americans 59.0 (10.0)y + 405 European Americans 60.9 (8.4)y (Males)	25(OH)D (nmol/l)	Diasorin® chemiluminescence immunoassay method	USA	Significant association with 25(OH)D level in African Americans (p=0.03- when sdjusted for age, WAA, study site, total vitamin D intake, and season of blood draw); no significant association in European Americans (p=0.44)	M/m (A)	A (minor)
rs16846876	[A/C/T], None, GC gene	Jolliffe DA et al [2016]	Cross-sectional	222 (89 Males + 133 Females); 48-94y	25(OH)D2 & 25(OH)D3 (nmol/L)	Isotope-dilution liquid chromatography–tandem mass spectrometry	United Kingdom	No significant association of genotypes (AA, AT, TT) with 25(OH)D level (p=0.31, p=0.53) (TT - Referent genoype)
		Nissen J et al [2014]	Cross-sectional	762: 348 children (181 Females + 167 Males); 10 (4–17)y + 414 adults (209 Females + 205 Males) 41 (18–60)y	25(OH)D (nmol/L)	Liquid chromatography tandem mass spectrometry (LC-MS/MS)	Denmark	Significantly associated with serum 25(OH)D in adults (p value= 0.0161; adjusted p value= 0.0024)	A/T	A (major)
		Nissen J et al [2015]	Intervention	92 (32 Males +60 Females); 38.6±12.0y	25(OH)D2 & 25(OH)D3 (nmol/L)	Isotopedilution liquid-chromatography–tandem mass spectrometry	Denmark	Significant association with end-of-study 25(OH)D concentrations after 4 UVB treatments (p=0.026); no significance at baseline level p=0.41	A/T	A (major)
rs1155563	[T/A/C], Intron Variant, GC gene	Ahn J at al [2009]	Cross-sectional	749 prostate cancer cases+781 controls (Males); 55-74y	25(OH)D, 1,25(OH)2D	Radioimmunoassay (Heartland Assays, Ames, IA)	USA	Significant association with 25(OH)D concentration (p=0.0002)	Wild/variant ( C)	Wild (major)
		Barry EL et al [2014]	Intervention	1787 (1147 Males + 641 Females); 45-75y	25(OH)D (ng/mL)	RIA kit (Immunodiagnostic Systems)	USA	Significant association with baseline serum 25(OH)D (<.0001); no significant association with the efficacy of Vitamin D3 Supplementation (1000 IU/day) for 1 Year for increasing 25(OH)D (p=0.27)	T/C	T (major)
		Batai K et al [2014]	Cross-sectional	652 African Americans 59.0 (10.0)y + 405 European Americans 60.9 (8.4)y (Males)	25(OH)D (nmol/l)	Diasorin® chemiluminescence immunoassay method	USA	Significant association with 25(OH)D level in African Americans (p=0.048 - when sdjusted for age, WAA, study site, total vitamin D intake, and season of blood draw); no significant assocation with European Americans (p=0.31)	T/C	T (major)
		Bu FX et al [2010]	Cross-sectional	Discovery cohort 156 (66 Males (44.03 (14.72) y + 90 Females (60.69 (12.82)y) + Replication cohort 340 Females (65.29 (6.72)y)	25(OH)D (nmol/L)	Radioimmunoassay (Nichols/Quest Diagnostics, San Clemente, CA, USA)	USA	No significant association with serum 25(OH)D (p=0.293)
		Clendenen TV et al [2015]	Case-control	734 cases (invasive breast cancer) + 1435 controls (Females); 40-69y	25(OH)D (nmol/L)	N/A	Sweden	Significant associations with 25(OH)D level (p<0.001) in controls	A/G	A (major)
		Elkum N et al [2014]	Cross-sectional	1549 (Arab and Asian background; 907 Arabs, 489 South Asians and 153 Southeast Asians); >18y	25(OH)D (ng/mL)	DiaSorin LIAISON analyzer (DiaSorin Inc, MN, USA) and	Kuwait	Significant association with 25(OH)D level in Arab poulation (p=0.0289); no significant association in South Asian and South East Asian population	T/C	T (major)
		Gilbert R et al [2015]	Case-control	1275 prostate cancer cases+2062 controls (Males); 50-69y	25(OH)D & 1,25(OH)2D (pg/mL)	Tandem mass spectrometry	United Kingdom	Significant association with 25(OH)D and 1,25(OH)2D concentrations (p ≤0.01 and p=0.004))	T/C	T (major)
		Hansen JG et al [2015]	Cross-sectional	980 (42.7% Males + 57.3% Females); 70-79y; African-American participants	25(OH)D (μg/L)	Study 1: Radioimmunoassay kit (25-hydroxyvitamin D 125I RIA kit; DiaSorin) + study 2: HPLC tandem mass spectrometry [Waters Xevo TQ mass spectrometer)	USA	No significant association with 25(OH)D level (p=0.85)
		Lu L et al [2012]	Cross-sectional	3,210 (1,423 Males + 1,787 Females) 50–70y	25(OH)D (nmol/l)	DiaSorin radioimmunoassay kit (Stillwater, MN, USA)	China	Significant assocation with lower plasma 25(OH)D levels (-0.036 ≤ b ≤ -0.076 per risk-allele, P ≤ 5.7 x 10-5)	T/C	T (major)
		McKay GJ et al [2017]	Cross-sectional	4496 (2028 Males + 2468 Females; >65y) = 2137 had no signs of AMD (age-related macular degeneration), 2209 had early AMD, 150 had late AMD of which 104 nvAMD	25(OH)D2 and 25(OH)D3) (nmol/l)	Liquid chromatographytandem mass spectrometry (LC-MS/MS)	Norway, Estonia, UK, France, Italy, Greece, Spain	Significant association with serum 25(OH)D (p=0.018) in subjects with no AMD	NA	NA
		Perna L et al [2013]	Cross-sectional	3741 (1581 Males + 2160 Females); 50-74y	25(OH)D (nmol/l)	Chemiluminescent immunoassay (DiaSorin, the LIAISON®)	Germanu=y	Strong relationship in older adults between genetic variants in the rs1155563 and levels of vitamin D, particularly in summer.	T/C	T (major)
		Rees JR et al [2016]	Intervention	2187 (1391 Males+796 Females); 45–75 y	25(OH)D (ng/mL)	Gamma-B 25-Hydroxy Vitamin D Liquid-Phase RIA kit (IDS)	USA/Puerto Rico	Significant association at baseline level of vitamin D (p<0.0001) in univariate model.	T/C	T (major)
		Signorello LB et al [2011]	Cross-sectional	758 = 379 African American (192 Males +187 Females)+ 379 Caucasian (192 Males +187 Females); 40-79y	25(OH)D (ng/mL)	Radioimmunoassay method associated with high intra-assay reliability	USA	No significant association with serum 25(OH)D levels in African Americans and Caucasians (p=0.47, p=0.88)
		Yao S et al [2017]	Cross-sectional	909 AA + 847 EA (Female); 25-75y	25(OH)D (ng/mL)	Liasion immunochemiluminometric assay (Diasorin)	USA	No significant association of allels (C,T) with 25(OH)D concentration (p=0.19) in AA polutaion
		Waterhouse M et al [2014]	Intervention	385 (206 Males + 179 Females); 60-84y	25(OH)D (nmol/L)	Chemiluminescent immunoassay (LIAISON 25(OH)D Vitamin D TOTAL Assay; DiaSorin, Inc)	Australia	No significant association with the response to 12 months of months supplementation with either 30,000 IU or 60,000 IU of vitamin D3 (p=0.57, p=0.40), while significant association with baseline 25(OH)D level (ptrend=0.04) but not after adjustment for multiple testing.	T/C	T (major)
		Zhang M et al [2017]	Intervention	2,207 (Females); ≥55y	25(OH)D (nmol/L)	RIA (Nichols/Quest Diagnostics, San Clemente, CA or DiaSorin assay (Stillwater, MN)	China	Significant association with baseline serum 25(OH)D levels (P = 0.002); no significant association with 25(OH)D dose-response to one-year vitamin D3 intake (data not shown)	C/T	C (major)
		Zhang Z et al [2013]	Cross-sectional	2897: 593 Males (43 (33–56)y) + 2304 Females ( 48 (31–61))	25(OH)D (ng/mL)	Automated Roche electrochemiluminescence system (E170; Roche Diagnostic GmbH, Mannheim, Germany)	China	No significant association with serum 25(OH)D concentration (p value 0.007165)
rs7041	[A/C/T], Missense Variant, GC gene	Ahn J at al [2009]	Case-control	749 prostate cancer cases+781 controls (Males); 55-74y	25(OH)D, 1,25(OH)2D	Radioimmunoassay (Heartland Assays, Ames, IA)	USA	Significant association with 25(OH)D concentration (p=0.0004)	Wild/variant (T)	Wild (major)
		Barry EL et al [2014]	Intervention	1787 (1147 Males + 641 Females); 45-75y	25(OH)D (ng/mL)	RIA kit (Immunodiagnostic Systems)	USA	Significant assocation with baseline serum 25(OH)D] (<.0001); no significant association with the efficacy of Vitamin D3 Supplementation (1000 IU/day) for 1 Year for increasing 25(OH)D (p=0.09)	C/A	C (major)
		Batai K et al [2014]	Cross-sectional	652 African Americans 59.0 (10.0)y + 405 European Americans 60.9 (8.4)y (Males)	25(OH)D (nmol/l)	Diasorin® chemiluminescence immunoassay method	USA	Significant association with 25(OH)D level in European Americans (p=0.0007 - when adjusted for age, total vitamin D intake, season of blood draw, BMI, and UVR exposure), while no significant association with African Americans (p=0.57)	G/T	G (major)
		Bu FX et al [2010]	Cross-sectional	Discovery cohort 156 (66 Males (44.03 (14.72) y + 90 Females (60.69 (12.82)y) + Replication cohort 340 Females (65.29 (6.72)y)	25(OH)D (nmol/L)	Radioimmunoassay (Nichols/Quest Diagnostics, San Clemente, CA, USA)	USA	No significant association with serum 25(OH)D (p=0.203)
		Clendenen TV et al [2015]	Case-control	734 cases (invasive breast cancer) + 1435 controls (Females); 40-69y	25(OH)D (nmol/L)	N/A	Sweden	Significant association with 25(OH)D concentration (p<0.0001) in control group	C/A	C (major)
		Cooper JD et al [2011]	Case-control	8517 T1DM (Type 1 Diabetes Mellitus; 3-72y) + 2610 controls (17-65y)	25(OH)D (nmol/L)	DiaSorin radioimmunoassay	United Kingdom	Significant association with 25(OH)D concentration, likelihood ratio test P (2.5x10 -10)	G/T	G (major)
		Didriksen A et al [2013]	Intervention	568 (25.5% Males+74.5% Females), 57.0 (10.4)y	25(OH)D (nmol/L)	LC–MSMS method	Norway	Minor homozygote showed significance with serum 25(OH)D at baseline (p˂0.05 ) and after 6 months 40 000 IU vitamin D/week supplementation (p˂0.01)	M/m	M (major)
		Elkum N et al [2014]	Cross-sectional	1549 (Arab and Asian background; 907 Arabs, 489 South Asians and 153 Southeast Asians); >18y	25(OH)D (ng/mL)	DiaSorin LIAISON analyzer (DiaSorin Inc, MN, USA) and	Kuwait	Significant association with 25(OH)D serum levels in Arabs (p=0.0110) and South Asians (p=0.0072)	C/A	C (major)
		Engelman CD et al [2008]	Cross-sectional	513AAs (39.1 ± 13.9y) +513HAs (40.2 ± 13.0y) +504 Has (41.0 ± 13.7y)	25(OH)D (ng/ml) & 1,25(OH) D (pg/ml)	RIA with a 25(OH)D-specific antibody (DiaSorin Inc.,Stillwater, MN)	USA	Significant assocation with 25(OH)D at all three study centers (p=0.003, p<0.001, p=0.025)	T/G	G (minor)
		Engelman CD et al [2013]	Cross-sectional	1204 (Females); 50-79y	25(OH)D (nmol/L)	Diasorin LIAISON® chemiluminescence method (Heartland Assays, Inc. (Ames, IA))	USA	Significant assocation with with 25(OH)D at the p<0.01 significance threshold.	G/T	G (major)
		Fohner AE et al [2016]	Cross-sectional	743 (79 Males + 88 Females); 14-93y	25(OH)D3 (ng/mL)	LC–tandem MS assay	Southwestern Alaska	Significant association with serum 25(OH)D3 concentrations (p = 0.011) (significance p < 0.05)	NA	NA
		Fu L et al [2009]	Intervention	98 (8 Males + 90 Females); 52.2±1.0y	25(OH)D (nmol/L)	RIA (DiaSorin, Inc., Stillwater, MN),	Canada	Association between D432E (rs7041) genotype and percentage increase in 25(OH)D ( after taking 600 or 4000 IU/d vitamin D3 for one year) from baseline was not significant (data not shown).
		Gaffney-Stomberg E et al [2017]	Intervention	748 (450 Males +298 Females); 18-42y	25OHD & 1,25(OH)2D3 (ng/mL)	Rdioimmunoassays(DiaSorin Inc., Stillwater, MN, USA)	USA	At baseline, the minor allele of rs7041 was positively associated with both 25OHD (B¼4.46, p¼1.97E-10) and 1,25(OH)2D3 (B¼9.63, p<0.001), but no relationship with 1,25(OH)2D3 was observed when black/African American volunteers were analyzed separately.	A/C	C (minor)
		Gilbert R et al [2015]	Case-control	1275 prostate cancer cases+2062 controls (Males); 50-69y	25(OH)D & 1,25(OH)2D (pg/mL)	Tandem mass spectrometry	United Kingdom	Significant association with 25(OH)D and 1.25(OH)2D concentration (p<0.001, p=0.01) in control group	G/T	G (major)
		Gozdzik A et al [2011]	Cross-sectional	351 (126 Males + 225 Females): 104 East Asian (20.4 ± 2.31y) + 111 European (22.1 ± 3.97y) + 95 South Asian Ancestry (20.7 ± 1.89y)	25(OH)D (nmol/L)	Liquid-chromatography tandem mass spectrometry (LC–MS/MS)	Canada	No significant association with serum 25(OH)D (data not shown)
		Hansen JG et al [2015]	Cross-sectional	980 (42.7% Males + 57.3% Females); 70-79y; African-American participants	25(OH)D (μg/L)	Study 1: Radioimmunoassay kit (25-hydroxyvitamin D 125I RIA kit; DiaSorin) + study 2: HPLC tandem mass spectrometry [Waters Xevo TQ mass spectrometer)	USA	Significant association with 25(OH)D level (p=0.08), near the significance threshold. But there was evidence for an interaction between this SNP and use of multivitamin supplements in relation to serum 25(OH)D concentration (p = 0.04)
		Janssens W et al [2010]	Case-control	152 Healthy smokers (120 Males+32Females) 58-65y; 262 COPD (215Males+49Females) 66-72y; Belgium	25(OH)D (nmol/L)	Radioimmunoassay (DiaSorin, Stillwater, Minnesota, USA)	Belgium	TT carriers for rs7041 were associated with significantly lower 25-OHD serum concentrations compared with homozygous carriers of the wild-type alleles (p=0.03), menawhile p=0.05 for the GT carriers	G/T	G (major)
		Jolliffe DA et al [2016]	Cross-sectional	222 (89 Males + 133 Females); 48-94y	25(OH)D2 & 25(OH)D3 (nmol/L)	Isotope-dilution liquid chromatography–tandem mass spectrometry	United Kingdom	AA genotype for rs7041 was significantly associated with lower vitamin D status (p=0.02)	C/A	C (major)
		Junaid K et al [2015]	Cross-sectional	215 (Females); 15-45y	25 (OH)D (nmol/L)	IDS enzyme immunoassay (Immunodiagnostic Systems, Boldon, UK).	Pakistan	No significant association with with 25(OH)D concentration in the controls (p=0.77, AA vs AA/CC genotypes)
		Lafi ZM et al [2015]	Cross-sectional	381 (75 Males+307 Females); 181 unhealthy + 200 apparently healthy; 18-60y	25(OH)D (ng/mL)	Enzyme-linked immunosorbent assay (immunodiagnostic system [IDS] kit)	Jordan	T allele of rs7041 was found to be associated with low 25-(OH)D serum concentrations ( p < 0.05) in apparently healthy subjects	G/T	G (major)
		Larcombe L et al [2012]	Cross-sectional	91 (41 Males + 50 Femakes); >18y	25(OH)D3 (nmol/L)	ELISA (Immunodiagnostic Systems, Inc. Scottsdale, AZ, USA and R&D Systems, Minneapolis, MN, USA)	Canada	G allele is associated with intermediate to high binding affinity, and slower metabolism of 25-OHD3 (no significant association)
		Li H et al [2014]	Cross-sectional	1199 (749 Males (49.3±13.1y) + 450 Females (47.3±12.4y))	25 (OH)D (nmol/L)	Radioimmunoassay (Diasorin Inc, Stillwater, Minnesota, USA)	China	Significant association with lower serum levels of 25(OH)D (<0.0001, with Bonferroni adjustment p=0.001)	A/C	C (major)
		Lu L et al [2012]	Cross-sectional	3,210 (1,423 Males + 1,787 Females) 50–70y	25(OH)D (nmol/l)	DiaSorin radioimmunoassay kit (Stillwater, MN, USA)	China	Significant association with lower plasma 25(OH)D levels (B(SE) -0.038 (0.01) p=1.8 X 10-5)	T/G	G (minor)
		Medlej-Hashim M [2015]	Cross-sectional	179 (46 Males + 133 Females)	25(OH)D (ng/mL)	Chemiluminescent microparticle immunoassay (CMIA) (Abbott Diagnostics, Ireland)	Lebanon	No significant association with vitamin D status (p>0.05)
		Powe CE et al [2013]	Cross-sectional	2085; Blacks(1181, M-523/F-658, age: 48.3±0.3), Whites (904, M-398/F-506, age:48.3±0.3)	25(OH)D (ng/mL)	Tandem mass spectrometry	USA	Significant association with total 25-hydroxyvitamin D among blacks (p<0.001); no significant association in whites (p=0.77)	G/T	G (major)
		Reimers LL et al [2015]	Case-control	967 breast cancer cases + 993 controls (Females); ≥20y	25(OH)D (ng/mL)	Diasorin radioimmunoassay (RIA)	USA	Significant association with plasma 25(OH)D concentration (p=0.001)	G/T	G (major)
		Rees JR et al [2016]	Intervention	2187 (1391 Males+796 Females); 45–75 y	25(OH)D (ng/mL)	Gamma-B 25-Hydroxy Vitamin D Liquid-Phase RIA kit (IDS)	USA/Puerto Rico	Significance at baseline level of vitamin D (p<0.0001) but not after Multivariable model including including SNPs2 (R=0.29)	C/A	C (major)
		Robien K et al [2013]	Cross-sectional	504 (220 Males + 284 Females); 45–74 y	25 (OH)D (nmol/L)	Competitive chemiluminescence immunoassay on the DiaSorin LIAISON platform	Singapore	Significant association with with serum 25(OH)D concentrations (p=0.003). The major allele (T) was associated with lower 25(OH)D concentrations.	T/G	G (minor)
		Signorello LB et al [2011]	Cross-sectional	758 = 379 African American (192 Males +187 Females)+ 379 Caucasian (192 Males +187 Females); 40-79y	25(OH)D (ng/mL)	Radioimmunoassay method associated with high intra-assay reliability	USA	No significant association with serum 25(OH)D levels in African Americans and Caucasians (p=0.49, p=0.38)
		Sinotte M et al [2009]	Cross-sectional	741 (Females); 46.8±6 4.6y	25(OH)D (nmol/L)	Radioimmunoassay after acetonitrile extraction (DiaSorin Inc, Stillwater, MN).	Canada	An additional copy of the rare allele of rs7041 was significantly associated with lower 25(OH)D concentrations (b= -23.29, P for trend = 0.0003)	G/T	G (major)
		Szili B et al [2018]	Cross-sectional	462 (228 Males +234 Females), 49.55 ± 16.63y	Total (t-25OHD (ng/ml)), free (f-25OHD (pmol/l)), bioavailable (b-25OHD (nmol/l))	Chemiluminescence immunoassay method (LIAISON analyzer, DiaSorin S.p.A., Saluggia, Italy).	Hungary	Significant association with t-25(OH)D (p=0.006), but not with f-25(OH)D (p=0.759) and b-25(OH)D (p=0.759)	A/C	C (minor)
		Touvier M et al [2015]	Cross-sectional	1828 (883 Males + 995 Females); <65y	25(OH)D (ngml -1)	Roche Cobas electrochemoluminescent immunoassay (Roche Diagnostics, Meylan, France)	France	Mutant rs7041 was significatly associated with lower risk of 25OHD deficiency (p<0.0001)	A/C	C (minor)
		Wang W et al [2014]	Case-control	Mexico Breast Cancer Study (MBCS)=564 Controls (age 50.3 (8.9)) +412 cases (age 52.6 (9.7)); San Francisco Bay Area Breast Cancer Study (SFBCS)= 215 Hispanic controls (52.8 (11.6)y)+ 130NHW controls (56.8 (14.0)y) + 414 Hispanic cases (59.5 (11.2)y) + 224NHW cases (61.1 (12.3)y)	25(OH)D (ng/mL)	Liquid chromatography-tandem mass spectrometry at Quest Diagnostics Nichols Institute (San Juan Capistrano, CA)	Mexico/USA	Significant association with 25(OH)D levels in both Hispanic (p=4x10-4) and non-Hispanic white women (p=0.45) controls	G/T	G (major)
		Waterhouse M et al [2014]	Intervention	385 (206 Males + 179 Females); 60-84y	25(OH)D (nmol/L)	Chemiluminescent immunoassay (LIAISON 25(OH)D Vitamin D TOTAL Assay; DiaSorin, Inc)	Australia	Significatly associated with response to 1 year supplementation at P< .05 in subjects taking 30.000 IU (ptrend=0.03) (in the the model including only SNP and supplement dose) but not after adjustment for multiple testing, while no sig. association in subjects taking 60.000 IU (ptrend=0.63). Significant association found with baseline serum 25(OH)D level (ptrend=0.02)	G/T	G (major) - baseline, T (minor) - supplementation
		Wu X et al [2016]	Case-control	426 histologically confirmed primary NSCLC (Non-Small Cell Lung Cancer) (242 Males + 184 Females; 57.4 ± 5.8y) + 445 controls (269 Males + 176 Females; 59.6 (±4.7)y)	25(OH)D (ng/mL)	Radioimmunoassay (RIA) method (DiaSorin, Stillwater, MN, USA)	China	The association with 25(OH)D concentration was not significant in the controls (p=0.87)
		Xu X et al [2015]	Cross-sectional	1873 (945 Uygurs (44-55y)+ 928 Kazaks (39-56.4y); Females	25(OH)D (ng/ml)	Roche Modular Analytics E170	China	No significant association with vitamin D status (p=0.406, p=0.507)
		Yao S et al [2017]	Cross-sectional	909 AA + 847 EA (Female); 25-75y	25(OH)D (ng/mL)	Liasion immunochemiluminometric assay (Diasorin)	USA	No significant association of allels (C, A) with 25(OH)D concentration (p=0.55) in AA polutaion
		Yao P et al [2017]	Intervention	448 (141 Males + 307 Females); 20-45y	25(OH)D (nmol/L)	Liquid chromatography–tandem mass spectrometry with deuterated internal standards (Sigma-Aldrich, St. Louis, MO)	China	Significant association with 25(OH)D concentration at baseline (P<0.001) and rs7041-G allele was associated with a greater increase in 25(OH)DBio (p≤0.04) after 20 weeks of 2000 IU/d vitamin D3 supplementation	T/G	G (minor)
		Zhang Z et al [2013]	Cross-sectional	2897: 593 Males (43 (33–56)y) + 2304 Females ( 48 (31–61))	25(OH)D (ng/mL)	Automated Roche electrochemiluminescence system (E170; Roche Diagnostic GmbH, Mannheim, Germany)	China	No significant association with serum 25(OH)D concentration (p value 0.05501)
rs17467825	[A/G], None, GC gene	Batai K et al [2014]	Cross-sectional	652 African Americans 59.0 (10.0)y + 405 European Americans 60.9 (8.4)y (Males)	25(OH)D (nmol/l)	Diasorin® chemiluminescence immunoassay method	USA	Significant association with 25(OH)D level in European Americans (p=0.003 - when adjusted for age, total vitamin D intake, season of blood draw, BMI, and UVR exposure), while no significant association in African Americans (p=0.62)	A/G	A (major)
		Elkum N et al [2014]	Cross-sectional	1549 (Arab and Asian background; 907 Arabs, 489 South Asians and 153 Southeast Asians); >18y	25(OH)D (ng/mL)	DiaSorin LIAISON analyzer (DiaSorin Inc, MN, USA) and	Kuwait	Significant associated with 25(OH)D serum levels in Arabs (p=0.0165) and South Asians (p=0.0013)	A/G	A (major)
		Nissen J et al [2014]	Cross-sectional	762: 348 children (181 Females + 167 Males); 10 (4–17)y + 414 adults (209 Females + 205 Males) 41 (18–60)y	25(OH)D (nmol/L)	Liquid chromatography tandem mass spectrometry (LC-MS/MS)	Denmark	Significantly associated with serum 25(OH)D in adults (p value=0.0519; adjusted p value= 0.0015)	A/G	A (major)
		Nissen J et al [2015]	Intervention	92 (32 Males +60 Females); 38.6±12.0y	25(OH)D2 & 25(OH)D3 (nmol/L)	Isotopedilution liquid-chromatography–tandem mass spectrometry	Denmark	Significant assocation with the increase in 25(OH)D concentration after 4 UVB treatments (p=0.020), but no significant association with baseline 25(OH)D level p=0.50	A/G	A (major)
		Szili B et al [2018]	Cross-sectional	462 (228 Males +234 Females), 49.55 ± 16.63y	Total (t-25OHD (ng/ml)), free (f-25OHD (pmol/l)), bioavailable (b-25OHD (nmol/l))	Chemiluminescence immunoassay method (LIAISON analyzer, DiaSorin S.p.A., Saluggia, Italy).	Hungary	No significant association with t-25(OH)D (p=0.357), f-25(OH)D (p=1.000) and b-25(OH)D (p=1.000)
rs3755967	[C/A/T], Intron Variant, GC gene	Batai K et al [2014]	Cross-sectional	652 African Americans 59.0 (10.0)y + 405 European Americans 60.9 (8.4)y (Males)	25(OH)D (nmol/l)	Diasorin® chemiluminescence immunoassay method	USA	Significant association with 25(OH)D level in European Americans (p=0.002 - when adjusted for age, total vitamin D intake, season of blood draw, BMI, and UVR exposure), while no significant association in African Americans (p=0.30)	C/A	C (major)
		Elkum N et al [2014]	Cross-sectional	1549 (Arab and Asian background; 907 Arabs, 489 South Asians and 153 Southeast Asians); >18y	25(OH)D (ng/mL)	DiaSorin LIAISON analyzer (DiaSorin Inc, MN, USA)	Kuwait	Significant association with serum 25(OH)D levels in Arab (p=0.0368) and South Asian populations (p=0.0007)	C/T	C (major)
		Ordóñez-Mena JM et al [2017]	Cross-sectional	8417 (3713 Males +4704 Females); 50-75y	25(OH)D (nmol/L)	Immunoassay	Germany	Significant asscoation with lower 25(OH)D concentrations (b per minor allele: -23.08; p = 1.21x10-13)	C/T	C (major)
		Rees JR et al [2016]	Intervention	2187 (1391 Males + 796 Females); 45–75 y	25(OH)D (ng/mL)	Gamma-B 25-Hydroxy Vitamin D Liquid-Phase RIA kit (IDS)	USA/Puerto Rico	Significant assocation at baseline level of vitamin D (p<0.0001) but not after Multivariable model including including SNPs2 (R=0.29). No significant association with vitamin D supplementation (1000 IU/day cholecalciferol for one year - Data not shown).	C/T	C (major)
rs1491718	[T/C], Intron Variant, GC gene	McKay GJ et al [2017]	Cross-sectional	4496 (2028 Males + 2468 Females; >65y) = 2137 had no signs of AMD (age-related macular degeneration), 2209 had early AMD, 150 had late AMD of which 104 nvAMD	25(OH)D2 and 25(OH)D3) (nmol/l)	Liquid chromatographytandem mass spectrometry (LC-MS/MS)	Norway, Estonia, UK, France, Italy, Greece, Spain	No significant association with serum 25(OH)D (p=0.487)
		Signorello LB et al [2011]	Cross-sectional	758 = 379 African American (192 Males +187 Females)+ 379 Caucasian (192 Males +187 Females); 40-79y	25(OH)D (ng/mL)	Radioimmunoassay method associated with high intra-assay reliability	USA	No significant association with serum 25(OH)D levels in African Americans and Caucasians (p=0.31, p=0.17)
rs16847050	[C/A/T], Intron Variant, GC gene	McKay GJ et al [2017]	Cross-sectional	4496 (2028 Males + 2468 Females; >65y) = 2137 had no signs of AMD (age-related macular degeneration), 2209 had early AMD, 150 had late AMD of which 104 nvAMD	25(OH)D2 and 25(OH)D3) (nmol/l)	Liquid chromatographytandem mass spectrometry (LC-MS/MS)	Norway, Estonia, UK, France, Italy, Greece, Spain	No significant association with serum 25(OH)D (p=0.956)
		Zhang M et al [2017]	Intervention	2,207 (Females); ≥55y	25(OH)D (nmol/L)	RIA (Nichols/Quest Diagnostics, San Clemente, CA or DiaSorin assay (Stillwater, MN)	China	No significant association with 25(OH)D baseline concentration or 25(OH)D dose-response to one-year vitamin D3 intake (data not shown).
rs1565572	[C/A], Intron Variant, GC gene	McKay GJ et al [2017]	Cross-sectional	4496 (2028 Males + 2468 Females; >65y) = 2137 had no signs of AMD (age-related macular degeneration), 2209 had early AMD, 150 had late AMD of which 104 nvAMD	25(OH)D2 and 25(OH)D3) (nmol/l)	Liquid chromatographytandem mass spectrometry (LC-MS/MS)	Norway, Estonia, UK, France, Italy, Greece, Spain	No significant association with serum 25(OH)D (p=0.670)
rs222054	[C/G], None, GC gene	Signorello LB et al [2011]	Cross-sectional	758 = 379 African American (192 Males +187 Females)+ 379 Caucasian (192 Males +187 Females); 40-79y	25(OH)D (ng/mL)	Radioimmunoassay method associated with high intra-assay reliability	USA	No significant association with serum 25(OH)D levels in African Americans (p=0.17) and Caucasians (no data shown)
		Szili B et al [2018]	Cross-sectional	462 (228 Males +234 Females), 49.55 ± 16.63y	Total (t-25OHD (ng/ml)), free (f-25OHD (pmol/l)), bioavailable (b-25OHD (nmol/l))	Chemiluminescence immunoassay method (LIAISON analyzer, DiaSorin S.p.A., Saluggia, Italy).	Hungary	Significant association with t-25(OH)D (p=0.026), but not with f-25(OH)D (p=0.424) and b-25(OH)D (p=0.216)	C/G	G (minor)
rs1352841	[T/C], None, GC gene	Signorello LB et al [2011]	Cross-sectional	758 = 379 African American (192 Males +187 Females)+ 379 Caucasian (192 Males +187 Females); 40-79y	25(OH)D (ng/mL)	Radioimmunoassay method associated with high intra-assay reliability	USA	No significant association with serum 25(OH)D levels in African Americans (p=0.24) and Caucasians (no data shown)
rs17383291	[T/G], None, GC gene	Signorello LB et al [2011]	Cross-sectional	758 = 379 African American (192 Males +187 Females)+ 379 Caucasian (192 Males +187 Females); 40-79y	25(OH)D (ng/mL)	Radioimmunoassay method associated with high intra-assay reliability	USA	No significant association with serum 25(OH)D levels in African Americans and Caucasians (p=0.15, p=0.87)
rs222049	[G/C], None, GC gene	Signorello LB et al [2011]	Cross-sectional	758 = 379 African American (192 Males +187 Females)+ 379 Caucasian (192 Males +187 Females); 40-79y	25(OH)D (ng/mL)	Radioimmunoassay method associated with high intra-assay reliability	USA	No significant association with serum 25(OH)D levels in African Americans and Caucasians (p=0.25, p=0.26)
		Zhang M et al [2017]	Intervention	2,207 (Females); ≥55y	25(OH)D (nmol/L)	RIA (Nichols/Quest Diagnostics, San Clemente, CA or DiaSorin assay (Stillwater, MN)	China	No significant association with 25(OH)D baseline concentration or 25(OH)D dose-response to one-year vitamin D3 intake (data not shown).
rs1491710	[A/C], Intron Variant, GC gene	Signorello LB et al [2011]	Cross-sectional	758 = 379 African American (192 Males +187 Females)+ 379 Caucasian (192 Males +187 Females); 40-79y	25(OH)D (ng/mL)	Radioimmunoassay method associated with high intra-assay reliability	USA	No significant association with serum 25(OH)D levels in African Americans (p=0.17) and Caucasians (no data shown)
		Zhang Z et al [2013]	Cross-sectional	2897: 593 Males (43 (33–56)y) + 2304 Females ( 48 (31–61))	25(OH)D (ng/mL)	Automated Roche electrochemiluminescence system (E170; Roche Diagnostic GmbH, Mannheim, Germany)	China	No significant association with serum 25(OH)D concentration (p value 0.4988)
rs842999	[G/A/C/T], Intron Variant, GC gene	Nissen J et al [2014]	Cross-sectional	762: 348 children (181 Females + 167 Males); 10 (4–17)y + 414 adults (209 Females + 205 Males) 41 (18–60)y	25(OH)D (nmol/L)	Liquid chromatography tandem mass spectrometry (LC-MS/MS)	Denmark	Significantly associated with serum 25(OH)D in adults (p value= 0.0114; adjusted p value=0.0046)	G/C/A	A (minor)
		Nissen J et al [2015]	Intervention	92 (32 Males +60 Females); 38.6±12.0y	25(OH)D2 & 25(OH)D3 (nmol/L)	Isotopedilution liquid-chromatography–tandem mass spectrometry	Denmark	No significant association with 25(OH)D concentration at baseline and after intervention with 4 UVB treatments (p=0.42, p=0.17)
		Signorello LB et al [2011]	Cross-sectional	758 = 379 African American (192 Males +187 Females)+ 379 Caucasian (192 Males +187 Females); 40-79y	25(OH)D (ng/mL)	Radioimmunoassay method associated with high intra-assay reliability	USA	No significant association with serum 25(OH)D levels in African Americans and Caucasians (p=0.50, p=0.35)
		Zhang Z et al [2013]	Cross-sectional	2897: 593 Males (43 (33–56)y) + 2304 Females ( 48 (31–61))	25(OH)D (ng/mL)	Automated Roche electrochemiluminescence system (E170; Roche Diagnostic GmbH, Mannheim, Germany)	China	No significant association with serum 25(OH)D concentration (p value 0.05477)
rs222043	[G/A/T], Intron Variant, GC gene	Signorello LB et al [2011]	Cross-sectional	758 = 379 African American (192 Males +187 Females)+ 379 Caucasian (192 Males +187 Females); 40-79y	25(OH)D (ng/mL)	Radioimmunoassay method associated with high intra-assay reliability	USA	No significant association with serum 25(OH)D levels in African Americans and Caucasians (p=0.32, p=0.25)
rs9016	[T/A/C/G], Missense Variant, GC gene	Signorello LB et al [2011]	Cross-sectional	758 = 379 African American (192 Males +187 Females)+ 379 Caucasian (192 Males +187 Females); 40-79y	25(OH)D (ng/mL)	Radioimmunoassay method associated with high intra-assay reliability	USA	Significant association with serum 25(OH)D levels in African Americans when comparing CC carriers with CT carriers (0.007).	C/T	T (minor)!
rs17830803	[G/C], Intron Variant, GC gene	Signorello LB et al [2011]	Cross-sectional	758 = 379 African American (192 Males +187 Females)+ 379 Caucasian (192 Males +187 Females); 40-79y	25(OH)D (ng/mL)	Radioimmunoassay method associated with high intra-assay reliability	USA	No significant association with serum 25(OH)D levels in African Americans and Caucasians (p=0.25, p=0.42)
		Zhang M et al [2017]	Intervention	2,207 (Females); ≥55y	25(OH)D (nmol/L)	RIA (Nichols/Quest Diagnostics, San Clemente, CA or DiaSorin assay (Stillwater, MN)	China	No significant association with 25(OH)D baseline concentration or 25(OH)D dose-response to one-year vitamin D3 intake (data not shown).
rs10488854	[C/T], Intron Variant, GC gene	Robien K et al [2013]	Cross-sectional	504 (220 Males + 284 Females); 45–74 y	25 (OH)D (nmol/L)	Competitive chemiluminescence immunoassay on the DiaSorin LIAISON platform	Singapore	No significant association with serum 25(OH)D levels (no data shown)
		Signorello LB et al [2011]	Cross-sectional	758 = 379 African American (192 Males +187 Females)+ 379 Caucasian (192 Males +187 Females); 40-79y	25(OH)D (ng/mL)	Radioimmunoassay method associated with high intra-assay reliability	USA	No significant association with serum 25(OH)D levels in African Americans (p=0.70) and Caucasians (no data shown)
		Zhang Z et al [2013]	Cross-sectional	2897: 593 Males (43 (33–56)y) + 2304 Females ( 48 (31–61))	25(OH)D (ng/mL)	Automated Roche electrochemiluminescence system (E170; Roche Diagnostic GmbH, Mannheim, Germany)	China	No significant association with serum 25(OH)D concentration (p value 0.5283)
rs1491719	[T/C], Intron Variant, GC gene	Signorello LB et al [2011]	Cross-sectional	758 = 379 African American (192 Males +187 Females)+ 379 Caucasian (192 Males +187 Females); 40-79y	25(OH)D (ng/mL)	Radioimmunoassay method associated with high intra-assay reliability	USA	No significant association with serum 25(OH)D levels in African Americans and Caucasians (p=0.92, p=0.29)
rs188812	[A/T], Intron Variant, GC gene	Signorello LB et al [2011]	Cross-sectional	758 = 379 African American (192 Males +187 Females)+ 379 Caucasian (192 Males +187 Females); 40-79y	25(OH)D (ng/ML)	Radioimmunoassay method associated with high intra-assay reliability	USA	No significant association with serum 25(OH)D levels in African Americans and Caucasians (p=0.93, p=0.19)
rs6835052	[A/G], Intron Variant, GC gene	Signorello LB et al [2011]	Cross-sectional	758 = 379 African American (192 Males +187 Females)+ 379 Caucasian (192 Males +187 Females); 40-79y	25(OH)D (ng/ML)	Radioimmunoassay method associated with high intra-assay reliability	USA	No significant association with serum 25(OH)D levels in African Americans (p=0.45) and Caucasians (no data shown)
rs3775152	[C/A/G], Intron Variant, GC gene	Signorello LB et al [2011]	Cross-sectional	758 = 379 African American (192 Males +187 Females)+ 379 Caucasian (192 Males +187 Females); 40-79y	25(OH)D (ng/ML)	Radioimmunoassay method associated with high intra-assay reliability	USA	No significant association with serum 25(OH)D levels in African Americans (p=0.44) and Caucasians (no data shown)
rs3737549	[G/A/C], Intron Variant, GC gene	Signorello LB et al [2011]	Cross-sectional	758 = 379 African American (192 Males +187 Females)+ 379 Caucasian (192 Males +187 Females); 40-79y	25(OH)D (ng/ML)	Radioimmunoassay method associated with high intra-assay reliability	USA	No significant association with serum 25(OH)D levels in African Americans (p=0.33) and Caucasians (no data shown)
rs705124	[A/G], Intron Variant, GC gene	Signorello LB et al [2011]	Cross-sectional	758 = 379 African American (192 Males +187 Females)+ 379 Caucasian (192 Males +187 Females); 40-79y	25(OH)D (ng/ML)	Radioimmunoassay method associated with high intra-assay reliability	USA	No significant association with serum 25(OH)D levels in African Americans and Caucasians (p=0.89, p=0.06)
		Zhang M et al [2017]	Intervention	2,207 (Females); ≥55y	25(OH)D (nmol/L)	RIA (Nichols/Quest Diagnostics, San Clemente, CA or DiaSorin assay (Stillwater, MN)	China	No significant association with 25(OH)D baseline concentration or 25(OH)D dose-response to one-year vitamin D3 intake (data not shown).
rs222017	[A/C/T], Intron Variant, GC gene	Signorello LB et al [2011]	Cross-sectional	758 = 379 African American (192 Males +187 Females)+ 379 Caucasian (192 Males +187 Females); 40-79y	25(OH)D (ng/ML)	Radioimmunoassay method associated with high intra-assay reliability	USA	No significant association with serum 25(OH)D levels in African Americans and Caucasians (p=0.32, p=0.17)
rs222023	[A/G/T], Intron Variant, GC gene	Signorello LB et al [2011]	Cross-sectional	758 = 379 African American (192 Males +187 Females)+ 379 Caucasian (192 Males +187 Females); 40-79y	25(OH)D (ng/ML)	Radioimmunoassay method associated with high intra-assay reliability	USA	No significant association with serum 25(OH)D levels in African Americans and Caucasians (p=0.13, p=0.17)
rs16847019	[G/A/C], Intron Variant, GC gene	Signorello LB et al [2011]	Cross-sectional	758 = 379 African American (192 Males +187 Females)+ 379 Caucasian (192 Males +187 Females); 40-79y	25(OH)D (ng/ML)	Radioimmunoassay method associated with high intra-assay reliability	USA	No significant association with serum 25(OH)D levels in African Americans (p=0.16) and Caucasians (no data shown)
rs16847024	[C/T], Intron Variant, GC gene	Batai K et al [2014]	Cross-sectional	655 African Americans 59.0 (10.0)y + 405 European Americans 60.9 (8.4)y (Males)	25(OH)D (nmol/l)	Diasorin® chemiluminescence immunoassay method	USA	No significant association with 25(OH)D level in European Americans (p=0.60) and African Americans (p=0.54)
		Signorello LB et al [2011]	Cross-sectional	758 = 379 African American (192 Males +187 Females)+ 379 Caucasian (192 Males +187 Females); 40-79y	25(OH)D (ng/ML)	Radioimmunoassay method associated with high intra-assay reliability	USA	No significant association with serum 25(OH)D levels in African Americans (p=0.14) and Caucasians (no data shown)
rs16847028	[G/A], Intron Variant, GC gene	Signorello LB et al [2011]	Cross-sectional	758 = 379 African American (192 Males +187 Females)+ 379 Caucasian (192 Males +187 Females); 40-79y	25(OH)D (ng/ML)	Radioimmunoassay method associated with high intra-assay reliability	USA	No significant association with serum 25(OH)D levels in African Americans and Caucasians (p=0.09, p=0.44)
		Zhang M et al [2017]	Intervention	2,207 (Females); ≥55y	25(OH)D (nmol/L)	RIA (Nichols/Quest Diagnostics, San Clemente, CA or DiaSorin assay (Stillwater, MN)	China	No significant association with 25(OH)D baseline concentration or 25(OH)D dose-response to one-year vitamin D3 intake (data not shown).
rs1873590	[A/G], Intron Variant, GC gene	Signorello LB et al [2011]	Cross-sectional	758 = 379 African American (192 Males +187 Females)+ 379 Caucasian (192 Males +187 Females); 40-79y	25(OH)D (ng/ML)	Radioimmunoassay method associated with high intra-assay reliability	USA	No significant association with serum 25(OH)D levels in African Americans (p=0.80) and Caucasians (no data shown)
rs6817912	[C/G/T], Intron Variant, GC gene	Signorello LB et al [2011]	Cross-sectional	758 = 379 African American (192 Males +187 Females)+ 379 Caucasian (192 Males +187 Females); 40-79y	25(OH)D (ng/ML)	Radioimmunoassay method associated with high intra-assay reliability	USA	No significant association with serum 25(OH)D levels in African Americans and Caucasians (p=0.33, p=0.28)
rs16847039	[C/A/G/T], Intron Variant, GC gene	Bu FX et al [2010]	Cross-sectional	Discovery cohort 156 (66 Males (44.03 (14.72) y + 90 Females (60.69 (12.82)y) + Replication cohort 340 Females (65.29 (6.72)y)	25(OH)D (nmol/L)	Radioimmunoassay (Nichols/Quest Diagnostics, San Clemente, CA, USA)	USA	No significant association with serum 25(OH)D (p=0.052)
rs4694105	[C/A/T], None, GC gene	Zhang M et al [2017]	Intervention	2,207 (Females); ≥55y	25(OH)D (nmol/L)	RIA (Nichols/Quest Diagnostics, San Clemente, CA or DiaSorin assay (Stillwater, MN)	China	No significant association with 25(OH)D baseline concentration or 25(OH)D dose-response to one-year vitamin D3 intake (data not shown).
rs13117483	[C/A/T], None, GC gene	Zhang M et al [2017]	Intervention	2,207 (Females); ≥55y	25(OH)D (nmol/L)	RIA (Nichols/Quest Diagnostics, San Clemente, CA or DiaSorin assay (Stillwater, MN)	China	No significant association with 25(OH)D baseline concentration or 25(OH)D dose-response to one-year vitamin D3 intake (data not shown).
rs1491711	[C/G], None, GC gene	Zhang M et al [2017]	Intervention	2,207 (Females); ≥55y	25(OH)D (nmol/L)	RIA (Nichols/Quest Diagnostics, San Clemente, CA or DiaSorin assay (Stillwater, MN)	China	No significant association with 25(OH)D baseline concentration or 25(OH)D dose-response to one-year vitamin D3 intake (data not shown).
rs12640179	[C/A/G], Intron Variant, GC gene	Zhang M et al [2017]	Intervention	2,207 (Females); ≥55y	25(OH)D (nmol/L)	RIA (Nichols/Quest Diagnostics, San Clemente, CA or DiaSorin assay (Stillwater, MN)	China	No significant association with 25(OH)D baseline concentration or 25(OH)D dose-response to one-year vitamin D3 intake (data not shown).
rs12644050	[T/A/C], Intron Variant, GC gene	Zhang M et al [2017]	Intervention	2,207 (Females); ≥55y	25(OH)D (nmol/L)	RIA (Nichols/Quest Diagnostics, San Clemente, CA or DiaSorin assay (Stillwater, MN)	China	No significant association with 25(OH)D baseline concentration or 25(OH)D dose-response to one-year vitamin D3 intake (data not shown).
rs16846943	[A/C], Intron Variant, GC gene	Zhang M et al [2017]	Intervention	2,207 (Females); ≥55y	25(OH)D (nmol/L)	RIA (Nichols/Quest Diagnostics, San Clemente, CA or DiaSorin assay (Stillwater, MN)	China	No significant association with 25(OH)D baseline concentration or 25(OH)D dose-response to one-year vitamin D3 intake (data not shown).
rs222035	[T/G], Intron Variant, GC gene	Zhang M et al [2017]	Intervention	2,207 (Females); ≥55y	25(OH)D (nmol/L)	RIA (Nichols/Quest Diagnostics, San Clemente, CA or DiaSorin assay (Stillwater, MN)	China	No significant association with 25(OH)D baseline concentration or 25(OH)D dose-response to one-year vitamin D3 intake (data not shown).
rs2276461	[G/A], Intron Variant, GC gene	Zhang M et al [2017]	Intervention	2,207 (Females); ≥55y	25(OH)D (nmol/L)	RIA (Nichols/Quest Diagnostics, San Clemente, CA or DiaSorin assay (Stillwater, MN)	China	No significant association with 25(OH)D baseline concentration or 25(OH)D dose-response to one-year vitamin D3 intake (data not shown).
rs1352843	[T/C], Intron Variant, GC gene	Engelman CD et al [2008]	Cross-sectional	513AAs (39.1 ± 13.9y) +513HAs (40.2 ± 13.0y) +504 Has (41.0 ± 13.7y)	25(OH)D (ng/ml) & 1,25(OH) D (pg/ml)	RIA with a 25(OH)D-specific antibody (DiaSorin Inc.,Stillwater, MN)	USA	No significant association with vitamin D status (data not shown)
		Zhang M et al [2017]	Intervention	2,207 (Females); ≥55y	25(OH)D (nmol/L)	RIA (Nichols/Quest Diagnostics, San Clemente, CA or DiaSorin assay (Stillwater, MN)	China	No significant association with 25(OH)D baseline concentration or 25(OH)D dose-response to one-year vitamin D3 intake (data not shown).
rs222029	[G/A], Intron Variant, GC gene	Engelman CD et al [2008]	Cross-sectional	513AAs (39.1 ± 13.9y) +513HAs (40.2 ± 13.0y) +504 Has (41.0 ± 13.7y)	25(OH)D (ng/ml) & 1,25(OH) D (pg/ml)	RIA with a 25(OH)D-specific antibody (DiaSorin Inc.,Stillwater, MN)	USA	No significant association with vitamin D status (data not shown)
		Zhang M et al [2017]	Intervention	2,207 (Females); ≥55y	25(OH)D (nmol/L)	RIA (Nichols/Quest Diagnostics, San Clemente, CA or DiaSorin assay (Stillwater, MN)	China	No significant association with 25(OH)D baseline concentration or 25(OH)D dose-response to one-year vitamin D3 intake (data not shown).
		Zhang Z et al [2013]	Cross-sectional	2897: 593 Males (43 (33–56)y) + 2304 Females ( 48 (31–61))	25(OH)D (ng/mL)	Automated Roche electrochemiluminescence system (E170; Roche Diagnostic GmbH, Mannheim, Germany)	China	No significant association with serum 25(OH)D concentration (p value after Bonferroni correction 1)
rs222003	[C/A/G/T], Intron Variant, GC gene	Engelman CD et al [2008]	Cross-sectional	513AAs (39.1 ± 13.9y) +513HAs (40.2 ± 13.0y) +504 Has (41.0 ± 13.7y)	25(OH)D (ng/ml) & 1,25(OH) D (pg/ml)	RIA with a 25(OH)D-specific antibody (DiaSorin Inc.,Stillwater, MN)	USA	No significant association with vitamin D status (data not shown)
		Zhang M et al [2017]	Intervention	2,207 (Females); ≥55y	25(OH)D (nmol/L)	RIA (Nichols/Quest Diagnostics, San Clemente, CA or DiaSorin assay (Stillwater, MN)	China	No significant association with 25(OH)D baseline concentration or 25(OH)D dose-response to one-year vitamin D3 intake (data not shown).
rs10011000	[C/G], None, GC gene	Engelman CD et al [2008]	Cross-sectional	513AAs (39.1 ± 13.9y) +513HAs (40.2 ± 13.0y) +504 Has (41.0 ± 13.7y)	25(OH)D (ng/ml) & 1,25(OH) D (pg/ml)	RIA with a 25(OH)D-specific antibody (DiaSorin Inc.,Stillwater, MN)	USA	No significant association with vitamin D status (data not shown)
rs222010	[T/A/C], Intron Variant, GC gene	Zhang Z et al [2013]	Cross-sectional	2897: 593 Males (43 (33–56)y) + 2304 Females ( 48 (31–61))	25(OH)D (ng/mL)	Automated Roche electrochemiluminescence system (E170; Roche Diagnostic GmbH, Mannheim, Germany)	China	No significant association with serum 25(OH)D concentration (p value 0.01801)
rs1352845	[A/C/G/T], Intron Variant, GC gene	Zhang Z et al [2013]	Cross-sectional	2897: 593 Males (43 (33–56)y) + 2304 Females ( 48 (31–61))	25(OH)D (ng/mL)	Automated Roche electrochemiluminescence system (E170; Roche Diagnostic GmbH, Mannheim, Germany)	China	No significant association with serum 25(OH)D concentration (p value 0.1921)

## Sheet: CYP2R1
			Gene	Location
			CYP2R1	Chromosome 11, NC_000011.10 (14878005..14898915, complement)
SNP	Alleles, functional consequence & gene according to dpSNP	Author, year	Study design	Participants (Sample size, males and females, age)	Vitamin D assay	Measurement method	Country	Findings/Outcome	Studied alleles	Beneficiary allele
									In case of significant findings
rs1562902	[C/T], 5 Prime UTR Variant, CYP2R1 gene	Arabi A et al [2017]	Intervention	218 (96 Males + 122 Females); ≥65y	25(OH)D (ng/ml)	Liquid chromatography tandem mass spectrometry (LCMS/MS)	Lebanon	No significant difference in baseline 25(OH)D levels in overall population and in men, but in female (p<0.01); no significant difference in the 25(OH)D levels achieved at 1 year with two different doses of vitamin D3 supplementation (600 IU per day or a dose equivalent to 3750 IU daily)	T/C	C (minor)
		Barry EL et al [2014]	Intervention	1787 (1147 Males + 641 Females); 45-75y	25(OH)D (ng/mL)	RIA kit (Immunodiagnostic Systems)	USA	Significant association with baseline serum 25(OH)D (p=0.002); no significant association with the efficacy of Vitamin D3 Supplementation (1000 IU/day) for 1 Year for increasing 25(OH)D (p=0.61)	A/G	G (minor)
		Bu FX et al [2010]	Cross-sectional	Discovery cohort 156 (66 Males (44.03 (14.72) y + 90 Females (60.69 (12.82)y) + Replication cohort 340 Females (65.29 (6.72)y)	25(OH)D (nmol/L)	Radioimmunoassay (Nichols/Quest Diagnostics, San Clemente, CA, USA)	USA	Significant assocaition with serum 25(OH)D concentration in discovery cohort p= 0.011 (nominal significance level as 0.05), but not confirmed in replication cohort (p=0.377). When analyses were performed in pooled dataset of the two groups, significant association was found (p=0.030), but not after correcting for multiple testing (p=0.124)	T/C	C (minor)
		Nissen J et al [2014]	Cross-sectional	762: 348 children (181 Females + 167 Males); 10 (4–17)y + 414 adults (209 Females + 205 Males) 41 (18–60)y	25(OH)D (nmol/L)	Liquid chromatography tandem mass spectrometry (LC-MS/MS)	Denmark	Significantly associated with serum 25(OH)D in adults (p value=0.0574; adjusted p value= 0.0353)	T/C	C (minor)
		Nissen J et al [2015]	Intervention	92 (32 Males +60 Females); 38.6±12.0y	25(OH)D2 & 25(OH)D3 (nmol/L)	Isotopedilution liquid-chromatography–tandem mass spectrometry	Denmark	No significant association with 25(OH)D concentration at baseline and after intervention with 4 UVB treatments (p=0.84, p=0.32)
		Rees JR et al [2016]	Intervention	2187 (1391 Males+796 Females); 45–75 y	25(OH)D (ng/mL)	Gamma-B 25-Hydroxy Vitamin D Liquid-Phase RIA kit (IDS)	USA/Puerto Rico	Significant association at baseline level of vitamin D (p=0.003) but not after Multivariable model including SNPs2 (R=0.29) in non Hispanic whites; no significant association with vitamin D supplementation (1000 IU/day cholecalciferol for one year - data not shown)	A/G	G (minor)
		Signorello LB et al [2011]	Cross-sectional	758 = 379 African American (192 Males +187 Females)+ 379 Caucasian (192 Males +187 Females); 40-79y	25(OH)D (ng/mL)	Radioimmunoassay method associated with high intra-assay reliability	USA	No significant association with 25(OH)D level in AAs and Caucasians (p=0.26, p=0.48)
		Waterhouse M et al [2014]	Intervention	385 (206 Males + 179 Females); 60-84y	25(OH)D (nmol/L)	Chemiluminescent immunoassay (LIAISON 25(OH)D Vitamin D TOTAL Assay; DiaSorin, Inc)	Australia	Significant association with response to 1 year supplementation at P< .05 in subjects taking 30 000 IU and 60 000 IU (when subjects were analysed combined), but not when subjects (taking 30 000 and 60 000 IU) were analysed separatly (ptrend=0.21, p trend=0.05). No significance was found after further analysis. Data not shown for association with baseline 25(OH)D level.	T/C	C (minor)
		Xu W et al [2014]	Cross-sectional	1494; Females; 64.0 ± 9.2y	25(OH)D3 (ng/ml)	Roche electrochemiluminescence system (E170, Roche Diagnostics, Switzerland)	China	No significant association with 25(OH)D level (p=0.272)
rs10766197	[G/A/C/T], 2KB Upstream Variant, CYP2R1 gene	Arabi A et al [2017]	Intervention	218 (96 Males + 122 Females); ≥65y	25(OH)D (ng/ml)	Liquid chromatography tandem mass spectrometry (LCMS/MS)	Lebanon	No significant difference in baseline 25(OH)D levels in overall population and in men, but in female case (p=0.003); no significant difference in the 25(OH)D levels achieved at 1 year with two different doses of vitamin D3 supplementation (600 IU per day or a dose equivalent to 3750 IU daily)	G/A	G (major)
		Barry EL et al [2014]	Intervention	1787 (1147 Males + 641 Females); 45-75y	25(OH)D (ng/mL)	RIA kit (Immunodiagnostic Systems)	USA	Significant association with baseline serum 25(OH)D (p=0.0002) and modified the efficacy of Vitamin D3 Supplementation (1000 IU/day) for 1 Year for increasing 25(OH)D (p=0.02)	G/A	G (major)
		Bu FX et al [2010]	Cross-sectional	Discovery cohort 156 (66 Males (44.03 (14.72) y + 90 Females (60.69 (12.82)y) + Replication cohort 340 Females (65.29 (6.72)y)	25(OH)D (nmol/L)	Radioimmunoassay (Nichols/Quest Diagnostics, San Clemente, CA, USA)	USA	Significant assocaition with serum 25(OH)D concentration in discovery cohort Pdiscovery= 0.011 (nominal significance level as 0.05), in the replication cohort (Preplication = 0.022) and also when analyses were performed in pooled dataset of the two groups with significant association found also after correcting for multiple testing (p=0.002)	G/A	G (major)
		Jolliffe DA et al [2016]	Cross-sectional	222 (89 Males + 133 Females); 48-94y	25(OH)D2 & 25(OH)D3 (nmol/L)	Isotope-dilution liquid chromatography–tandem mass spectrometry	United Kingdom	No significant associatio of the genotypes (GG, GA, AA) with 25(OH)D level (p=0.99, p=0.78) (GG-Referent genotype)
		Junaid K et al [2015]	Cross-sectional	215 (Females) 15-45y	25 (OH)D (nmol/L)	IDS enzyme immunoassay (Immunodiagnostic Systems, Boldon, UK).	Pakistan	No significant association with with 25(OH)D concentration (p=0.70, AA vs AG/GG genotypes)
		Nissen J et al [2014]	Cross-sectional	762: 348 children (181 Females + 167 Males); 10 (4–17)y + 414 adults (209 Females + 205 Males) 41 (18–60)y	25(OH)D (nmol/L)	Liquid chromatography tandem mass spectrometry (LC-MS/MS)	Denmark	Significantly associated with serum 25(OH)D in adults (p value = 0.0557; adjusted p value = 0.0081)	G/A	A (major)
		Nissen J et al [2015]	Intervention	92 (32 Males +60 Females); 38.6±12.0y	25(OH)D2 & 25(OH)D3 (nmol/L)	Isotopedilution liquid-chromatography–tandem mass spectrometry	Denmark	No significant association with 25(OH)D concentration at baseline and after intervention with 4 UVB treatments (p=0.40, p=0.13)
		Rees JR et al [2016]	Intervention	2187 (1391 Males+796 Females); 45–75 y	25(OH)D (ng/mL)	Gamma-B 25-Hydroxy Vitamin D Liquid-Phase RIA kit (IDS)	USA/Puerto Rico	Contributed significantly to vitamin D supplementation (after one year 1000 IU cholecalciferol/d supplementation (data not shown) (P = 0.001), but, this did not affect the R2 value of 0.48 or the coefficients of the other variables. Also, significant association at baseline level of vitamin D (p=0.003) but not after Multivariable model including SNPs2 (R=0.29) in non Hispanic whites	G/A	G (major)
		Signorello LB et al [2011]	Cross-sectional	758 = 379 African American (192 Males +187 Females)+ 379 Caucasian (192 Males +187 Females); 40-79y	25(OH)D (ng/mL)	Radioimmunoassay method associated with high intra-assay reliability	USA	No significant association with 25(OH)D level in AAs and Caucasians (p=0.84, p=0.89)
		Wang Y et al [2018]	Case-control	97 T2DM patients + 397 Controls;	25(OH)D3 (ng/ml)	ELISA kits (Sangon Biotech, Shanghai, PR China).	China	Its genotypes (AA, AG, GG) were not found to be associated with 25(OH)D3 levels in control group (p=0.062)
		Waterhouse M et al [2014]	Intervention	385 (206 Males + 179 Females); 60-84y	25(OH)D (nmol/L)	Chemiluminescent immunoassay (LIAISON 25(OH)D Vitamin D TOTAL Assay; DiaSorin, Inc)	Australia	Subjects who were homozygous for the major allele experienced a greater increase in serum 25(OH)D level after intervention 30 000 IU or 60 000 IU vitamin D3 for 12 months (singificance at p=0.01) and a higher mean baseline serum 25(OH)D level (p= 4.8x10-3).	G/A	G (major)
		Xu W et al [2014]	Cross-sectional	1494; Females; 64.0 ± 9.2y	25(OH)D3 (ng/ml)	Roche electrochemiluminescence system (E170, Roche Diagnostics, Switzerland	China	No significant association with 25(OH)D level (p=0.296)
		Xu X et al [2015]	Cross-sectional	1873 (945 Uygurs (44-55y)+ 928 Kazaks (39-56.4y); Females	25(OH)D (ng/ml)	Roche Modular Analytics E170	China	(G/A) was significantly associated with the presence of vitamin D deficiency in the Uygur ethnic population (P=0.019, OR=6.533, 95%C.I.: 361–31.357), but not in Kazak ethnic population (p=0.476)	G/A	G (major)
		Zhang M et al [2017]	Intervention	2,207 (Females); ≥55y	25(OH)D (nmol/L)	RIA (Nichols/Quest Diagnostics, San Clemente, CA or DiaSorin assay (Stillwater, MN)	China	Significant association with baseline serum 25(OH)D levels (P = 1.05 × 10−5); no significant association with 25(OH)D dose-response to one-year vitamin D3 intake (data not shown)	A/G	A (major)
		Zhang Z et al [2013]	Cross-sectional	2897: 593 Males (43 (33–56)y) + 2304 Females ( 48 (31–61))	25(OH)D (ng/mL)	Automated Roche electrochemiluminescence system (E170; Roche Diagnostic GmbH, Mannheim, Germany)	China	Significant association with serum 25(OH)D levels (p=4.69x10-5); no significant association with 25(OH)D dose-response to one-year vitamin D3 intake (data not shown)	G/A	G (major)
rs10741657	[A/C/G], 5 Prime UTR Variant, CYP2R1 gene	Arabi A et al [2017]	Intervention	218 (96 Males + 122 Females); ≥65y	25(OH)D (ng/ml)	Liquid chromatography tandem mass spectrometry (LCMS/MS)	Lebanon	No significant difference in baseline 25(OH)D levels in overall population and in men, but in females (p<0.05); no significant difference in the 25(OH)D levels achieved at 1 year with two different doses of vitamin D3 supplementation (600 IU per day or a dose equivalent to 3750 IU daily)	G/A	A (minor)
		Barry EL et al [2014]	Intervention	1787 (1147 Males + 641 Females); 45-75y	25(OH)D (ng/mL)	RIA kit (Immunodiagnostic Systems)	USA	Significant association with baseline serum 25(OH)D ( <.0001); no significant association with the efficacy of Vitamin D3 Supplementation (1000 IU/day) for 1 Year for increasing (p=0.97)	G/A	A (minor)
		Batai K et al [2014]	Cross-sectional	652 African Americans; Males, 59.0 (10.0)y + 405 European Americans; Males; 60.9 (8.4)y	25(OH)D (nmol/l)	Diasorin® chemiluminescence immunoassay method	USA	Significant association with 25(OH)D level, p=0.003 in European Americans (while adjusted for age, total vitamin D intake, season of blood draw, BMI, and UVR exposure), while p=0.01 in African Americans (when adjusted for age, WAA, study site, total vitamin D intake, and season of blood draw)	G/A	A (minor)
		Brouwer-Brolsma et al [2016]	Cross-sectional	2544 (1428 Males + 1116 Females); ≥65y	25(OH)D (nmol/l)	Isotope dilution–online solid-phase extraction–liquid chromatography–tandem mass spectrometry (ID-XLC-MS/MS)	Netherlands	No significant association with 25(OH)D level
		Bu FX et al [2010]	Cross-sectional	Discovery cohort 156 (66 Males (44.03 (14.72) y + 90 Females (60.69 (12.82)y) + Replication cohort 340 Females (65.29 (6.72)y)	25(OH)D (nmol/L)	Radioimmunoassay (Nichols/Quest Diagnostics, San Clemente, CA, USA)	USA	Significant assocaition with serum 25(OH)D concentration in discovery cohort Pdiscovery= 0.001 (nominal significance level as 0.05), but this was not confirmed in replication cohort (Preplication = 0.149). When analyses were performed in pooled dataset of the two groups, significant association found also after correcting for multiple testing (p=0.010)	G/A	A (minor)
		Cheung CL et al [2013]	Cross-sectional	712 (Females); 48.41±15.34y	25(OH)D (nmol/L)	Radioimmunoassay (RIA) (DiaSorin, Stillwater, MN, USA)	China	No significant association with 25(OH)D concentration (p=0.474) or vitamin D insuficiency (p=0.566)
		Clendenen TV et al [2015]	Case-control	734 cases (invasive breast cancer) + 1435 controls (Females); 40-69y	25(OH)D (nmol/L)	N/A	Sweden	Significant association with 25(OH)D (p<0.0001)	G/A	A (minor)
		Cooper JD et al [2011]	Case-control	8517 T1DM (Type 1 Diabetes Mellitus; 3-72y) + 2610 controls (17-65y)	25(OH)D (nmol/L)	DiaSorin radioimmunoassay	United Kingdom	Significant association with 25(OH)D concentration, likelihood ratio test P (4.4x10 -3)	G/A	A (minor)
		Davies JR et al [2011]	Case-control	960 melanoma cases +315 controls (40.2% Males + 59.8% Females; 18-75y)	25-Hydroxyvitamin D2/D3 levels (nmol/L)	Liquid chromatography tandem mass spectrometry	United Kingdom	Significant association with 25(OH)D (adjusted estimate 5.05, p = 0.04 for 1 copy, 9.03, p = 0.01 for two copies compared with none)	G/A	A (minor)
		Didriksen A et al [2013]	Intervention	568 (25.5% Males+74.5% Females), 57.0 (10.4)y	25(OH)D (nmol/L)	LC–MSMS method	Norway	No significant association with serum 25(OH)D at baseline; significant association after 6 months of supplementation with 40 000 IU vitamin D/week (p<0.01)	M/m	m (minor)
		Elkum N et al [2014]	Cross-sectional	1549 (Arab and Asian background; 907 Arabs, 489 South Asians and 153 Southeast Asians); >18y	25(OH)D (ng/mL)	DiaSorin LIAISON analyzer (DiaSorin Inc, MN, USA) and	Kuwait	Significant association with vitamin D in South Asian populations (p=0.0437) (but not in Arab and south east asian population)	G/A	A (minor)
		Fohner AE et al [2016]	Cross-sectional	743 (79 Males + 88 Females); 14-93y	25(OH)D3 (ng/mL)	LC–tandem MS assay	Southwestern Alaska	No significant association with serum 25(OH)D3 concentration
		Gilbert R et al [2015]	Case-control	1275 prostate cancer cases+2062 controls (Males); 50-69y	25(OH)D & 1,25(OH)2D (pg/mL)	Tandem mass spectrometry	United Kingdom	Significant association with 25(OH)D concentration (p=0.04) but no significance with 1,25(OH)2D concentration (p=0.89)	G/A	A (minor)
		Hansen JG et al [2015]	Cross-sectional	980 (42.7% Males + 57.3% Females); 70-79y; African-American participants	25(OH)D (μg/L)	Study 1: Radioimmunoassay kit (25-hydroxyvitamin D 125I RIA kit; DiaSorin) + study 2: HPLC tandem mass spectrometry [Waters Xevo TQ mass spectrometer; further details provided elsewhere.	USA	No significant association with 25(OH)D level (p=0.92)
		Lafi ZM et al [2015]	Cross-sectional	381 (75 Males+307 Females); 181 unhealthy + 200 appereanlty healthy; 18-60y	25(OH)D (ng/mL)	Enzyme-linked immunosorbent assay (immunodiagnostic system [IDS] kit)	Jordan	rs10743657 containing the variant allele A (AA, GA) were associated with higher 25-(OH) VD levels (p=0.06, p=0.013) than the homozygous wild-type genotype (GG) in apperantly healthy subjects	G/A	A (minor)
		Li H et al [2014]	Cross-sectional	1199 (749 Males (49.3±13.1y) + 450 Females (47.3±12.4y))	25 (OH)D (nmol/L)	Radioimmunoassay (Diasorin Inc, Stillwater, Minnesota, USA)	China	Marginally associated with lower serum levels of 25(OH)D (p=0.04), but not after Bonferroni adjustments (p=0.30)	G/A	A (minor)
		Nissen J et al [2014]	Cross-sectional	762: 348 children (181 Females + 167 Males); 10 (4–17)y + 414 adults (209 Females + 205 Males) 41 (18–60)y	25(OH)D (nmol/L)	Liquid chromatography tandem mass spectrometry (LC-MS/MS)	Denmark	Significantly associated with serum 25(OH)D in adults (p value=0.0039; adjusted p value= 0.0067)	G/A	A (minor)
		Nissen J et al [2015]	Intervention	92 (32 Males +60 Females); 38.6±12.0y	25(OH)D2 & 25(OH)D3 (nmol/L)	Isotopedilution liquid-chromatography–tandem mass spectrometry	Denmark	highest end-of-study 25(OH)D concentrations were shown for participants carrying the rs10741657 AA genotype (93.7 nmol/L; 95% CI: 84.0, 104.6 nmol/L) and lowest centrations were shown in participants carrying GG genotype (77.0 nmol/L; 95% CI: 70.9, 83.5 nmol/L), predicting UVB-induced 25(OH)D concentration. No significant association with 25(OH)D concentrations at baseline (p=0.28)	G/A	A (minor)
		Rees JR et al [2016]	Intervention	2187 (1391 Males+796 Females); 45–75 y	25(OH)D (ng/mL)	Gamma-B 25-Hydroxy Vitamin D Liquid-Phase RIA kit (IDS)	USA/Puertp Rico	Serum 25(OH)D concentration, at baseline, was significantly associated with rs10741657 genotypes (p = 0.0003), but not after final multivariable model. There was no significant contribution to vitamin D supplementation after one year 1000 IU cholecalciferol/d supplementation (data not shown).	G/A	A (minor)
		Robien K et al [2013]	Cross-sectional	504 (220 Males + 284 Females); 45–74 y	25 (OH)D (nmol/L)	Competitive chemiluminescence immunoassay on the DiaSorin LIAISON platform	Singapore	Significant association with 25(OH)D concentration in Chinese (p=0.02). The major allele (G) was associated with lower 25(OH)D concentrations.	G/A	A (minor)
		Sadat-Ali M et al [2016]	Cross-sectional	283 (39Males + 244 Females); 18-80y	25(OH)D (ng/mL)	DiaSorin (Liaison®, Saluggia, Italy)	Saudi Arabia	AG and GG allele carriers had significant risk of vitamin D deficiency. AG allele (normal versus Insufficiency p<0.02 and normal versus deficiency p<0.08) and GG allele normal versus deficiency (p<0.002) and insufficiency versus deficiency (p<0.001). p<0.05 was considered significant.	G/A	A (minor)
		Signorello LB et al [2011]	Cross-sectional	758 = 379 African American (192 Males +187 Females)+ 379 Caucasian (192 Males +187 Females); 40-79y	25(OH)D (ng/mL)	Radioimmunoassay method associated with high intra-assay reliability	USA	No significant association with 25(OH)D level in AAs and Caucasians (p=0.19, p=0.24)
		Slater NA et al [2017]	Cross-sectional	180 (98 Males + 82 Females), >18y	25(OH)D (ng/ml)	N/A	USA	Significant association with vitamin D levels (p=0.011)	A/G	A (major)
		Theodoratou E et al [2012]	Cross-sectional	2,001 cases+2,237 controls; 18–79y;	25(OH)D ( ng/ml)	Liquid chromatography-tandem mass spectrometry (LCMS/ MS)	Scotland	No significant association with vitamin D status (p=0.07).
		Voipio et al [2015]	Cross-sectional	2204 (994 Males +1,210 Females); 30-45y	25(OH)D (nmol/L)	radioimmunoassay (DiaSorin, Stillwater, MN,USA)	Finland	No significant association with 25(OH)D concentration (p=0.25)
		Wang Y et al [2018]	Case-control	97 T2DM patients + 397 Controls;	25(OH)D3 (ng/ml)	ELISA kits (Sangon Biotech, Shanghai, PR China).	China	No significant association with 25(OH)D3 levels in control group (p=0.059)
		Waterhouse M et al [2014]	Intervention	385 (206 Males + 179 Females); 60-84y	25(OH)D (nmol/L)	Chemiluminescent immunoassay (LIAISON 25(OH)D Vitamin D TOTAL Assay; DiaSorin, Inc)	Australia	Significatly associated with response to 1 year supplementation at P< .05 in subjects taking 30 000 and 60 000 IU (when subjects were analysed combined), but not when subjects (taking 30 000 and 60 000 IU) were analysed separatly (p=0.15, p=0.16). No significance was found after further analysis.No significant association found with baseline serum 25(OH)D level (p=0.15)	G/A	A (minor)
		Xu W et al [2014]	Cross-sectional	1494; Females; 64.0 ± 9.2y	25(OH)D3 (ng/ml)	Roche electrochemiluminescence system (E170, Roche Diagnostics, Switzerland	China	No significant association with 25(OH)D level (p=0.387)
		Xu X et al [2015]	Cross-sectional	1873 (945 Uygurs (44-55y)+ 928 Kazaks (39-56.4y); Females	25(OH)D (ng/ml)	Roche Modular Analytics E170	China	No significant association with vitamin D status in 2 study population (Uygurus and Kazaks) (p=0.501, p=0.327)
		Yao S et al [2017]	Cross-sectional	909 AA + 847 EA (Female); 25-75y	25(OH)D (ng/mL)	Liasion immunochemiluminometric assay (Diasorin)	USA	No significant association of allels (G, A) with 25(OH)D concentration (p=0.52) in AA polutaion
		Yao P et al [2017]	Intervention	448 (141 Males + 307 Females); 20-45y	25(OH)D (nmol/L)	Liquid chromatography–tandem mass spectrometry with deuterated internal standards (Sigma-Aldrich, St. Louis, MO)	China	Associations with 25(OH)D concentration was marginally significant, at baseline (P=0.07) and rs10741657-A allele was associated with a greater increase in 25(OH)D (p≤0.04) after 20 weeks of 2000 IU/d vitamin D3 supplementation	G/A	A (minor)
		Zhang M et al [2017]	Intervention	2,207 (Females); ≥55y	25(OH)D (nmol/L)	RIA (Nichols/Quest Diagnostics, San Clemente, CA or DiaSorin assay (Stillwater, MN)	China	Significant association with baseline serum 25(OH)D levels (P = 1.49 × 10−6); no significant association with 25(OH)D dose-response to one-year vitamin D3 intake (data not shown)	A/G	G (minor)
rs12794714	[G/A], Synonymous Variant, CYP2R1 gene	Arabi A et al [2017]	Intervention	218 (96 Males + 122 Females); ≥65y	25(OH)D (ng/ml)	Liquid chromatography tandem mass spectrometry (LCMS/MS)	Lebanon	No significant difference in baseline 25(OH)D levels in overall population and in men, but in females (p=0.02); no significant difference in the 25(OH)D levels achieved at 1 year with two different doses of vitamin D3 supplementation (600 IU per day or a dose equivalent to 3750 IU daily)	G/A	G (major)
		Barry EL et al [2014]	Intervention	1787 (1147 Males + 641 Females); 45-75y	25(OH)D (ng/mL)	RIA kit (Immunodiagnostic Systems)	USA	Significant assocation with baseline serum 25(OH)D (<.0001) and with the efficacy of Vitamin D3 Supplementation (1000 IU/day) for 1 Year for increasing 25(OH)D when analyses were restricted to optimally adherent participants(p=0.05) (significance at ≤0.05)	G/A	G (major)
		Batai K et al [2014]	Cross-sectional	652 African Americans; Males, 59.0 (10.0)y + 405 European Americans; Males; 60.9 (8.4)y	25(OH)D (nmol/l)	Diasorin® chemiluminescence immunoassay method	USA	Significant association with 25(OH)D levels, p=0.005 in European Americans (when adjusted for age, total vitamin D intake, season of blood draw, BMI, and UVR exposure), while p=0.01 in African Americans (when adjusted for age, WAA, study site, total vitamin D intake, and season of blood draw)	G/A	G (major)
		Bu FX et al [2010]	Cross-sectional	Discovery cohort 156 (66 Males (44.03 (14.72) y + 90 Females (60.69 (12.82)y) + Replication cohort 340 Females (65.29 (6.72)y)	25(OH)D (nmol/L)	Radioimmunoassay (Nichols/Quest Diagnostics, San Clemente, CA, USA)	USA	Significant assocaition with serum 25(OH)D concentration in discovery cohort Pdiscovery= 0.001 (nominal significance level as 0.05), and in the replication cohort (Preplication = 0.018). When analyses were performed in pooled dataset of the two groups, significant association found also after correcting for multiple testing (p= 1.00 x 10-4)	G/A	G (major)
		Cooper JD et al [2011]	Case-control	8517 T1DM (Type 1 Diabetes Mellitus; 3-72y) + 2610 controls (17-65y)	25(OH)D (nmol/L)	DiaSorin radioimmunoassay	United Kingdom	Significant association with 25(OH)D concentration, likelihood ratio test P (0.014)	G/A	G (major)
		Elkum N et al [2014]	Cross-sectional	1549 (Arab and Asian background; 907 Arabs, 489 South Asians and 153 Southeast Asians); >18y	25(OH)D (ng/mL)	DiaSorin LIAISON analyzer (DiaSorin Inc, MN, USA) and	Kuwait	Significant association with 25(OH)D in Arab population (p=0.0402) (but not in south asian and south east asian population)	G/A	G (major)
		Li H et al [2014]	Cross-sectional	1199 (749 Males (49.3±13.1y) + 450 Females (47.3±12.4y))	25 (OH)D (nmol/L)	Radioimmunoassay (Diasorin Inc, Stillwater, Minnesota, USA)	China	No significant association with serum level of 25(OH)D (p=0.94)
		Ordóñez-Mena JM et al [2017]	Cross-sectional	8417 (3713 Males +4704 Females); 50-75y	25(OH)D (nmol/L)	Immunoassay	Germany	Significant assocation with 25(OH)D concentration (b per minor allele, -1.14 nmol/L; p = 2.25x10-3) but not with higher odds of low vitamin D status.	G/A	G (major)
		Rees JR et al [2016]	Intervention	2187 (1391 Males+796 Females); 45–75 y	25(OH)D (ng/mL)	Gamma-B 25-Hydroxy Vitamin D Liquid-Phase RIA kit (IDS)	USA/Puerto Rico	Significance at baseline level of vitamin D (p<0.0001) but not after Multivariable model including including SNPs2 (R=0.29). No significant association with vitamin D supplementation (1000 IU/day cholecalciferol for one year - Data not shown)	G/A	G (major)
		Robien K et al [2013]	Cross-sectional	504 (220 Males + 284 Females); 45–74 y	25 (OH)D (nmol/L)	Competitive chemiluminescence immunoassay on the DiaSorin LIAISON platform	Singapore	Significant association with serum 25(OH)D concentration (<0.001). The major allele (G) was associated with higher 25(OH)D concentrations	G/A	G (major)
		Wang Y et al [2018]	Case-control	97 T2DM patients + 397 Controls;	25(OH)D3 (ng/ml)	ELISA kits (Sangon Biotech, Shanghai, PR China).	China	No significant association with 25(OH)D3 level in control group (p=0.081)
		Waterhouse M et al [2014]	Intervention	385 (206 Males + 179 Females); 60-84y	25(OH)D (nmol/L)	Chemiluminescent immunoassay (LIAISON 25(OH)D Vitamin D TOTAL Assay; DiaSorin, Inc)	Australia	Significatly associated with response to 1 year supplementation at P< .05 in subjects taking 30 000 and 60 000 IU of vitamin D3 (ptrend=0.02) (when subjects were alaysed combined), while when analysed separately sig. was found in subjects taking 30.000 IU (ptrend=0.05) (in the the model adjusting for serum 25(OH)D level (nmol/L) at baseline in addition to supplement dose), but not in subjects tal…	G/A	G (major)
		Xu W et al [2014]	Cross-sectional	1494; Females; 64.0 ± 9.2y	25(OH)D3 (ng/ml)	Roche electrochemiluminescence system (E170, Roche Diagnostics, Switzerland	China	No significant association with 25(OH)D level (p=0.353)
		Zhang Z et al [2013]	Cross-sectional	2897: 593 Males (43 (33–56)y) + 2304 Females ( 48 (31–61))	25(OH)D (ng/mL)	Automated Roche electrochemiluminescence system (E170; Roche Diagnostic GmbH, Mannheim, Germany)	China	Significant association with serum 25(OH)D concentration (p value 0.002538), but not after Bonferroni correction(p value 0.238)	G/A	G (major)
rs10500804	[T/A/C/G], Intron Variant, CYP2R1 gene	Elkum N et al [2014]	Cross-sectional	1549 (Arab and Asian background; 907 Arabs, 489 South Asians and 153 Southeast Asians); >18y	25(OH)D (ng/mL)	DiaSorin LIAISON analyzer (DiaSorin Inc, MN, USA) and	Kuwait	Significant assocation with 25(OH)D in Arab poulation (p=0.0379) (but not in south Asian and south east Asian population)	T/G	T (major)
		Engelman CD et al [2013]	Cross-sectional	1204 (Females); 50-79y	25(OH)D (nmol/L)	Diasorin LIAISON® chemiluminescence method (Heartland Assays, Inc. (Ames, IA))	USA	Significant association with serum 25(OH)D (p=0.001)	A/C	A (major)
		Jolliffe DA et al [2016]	Cross-sectional	222 (89 Males + 133 Females); 48-94y	25(OH)D2 & 25(OH)D3 (nmol/L)	Isotope-dilution liquid chromatography–tandem mass spectrometry	United Kingdom	No significant associatio of the genotypes (TT, TG, GG) with 25(OH)D level (p=0.16, p=0.46) (TT-Refenet genotype)
		Junaid K et al [2015]	Cross-sectional	215 (Females) 15-45y	25 (OH)D (nmol/L)	IDS enzyme immunoassay (Immunodiagnostic Systems, Boldon, UK).	Pakistan	No significant association with 25(OH)D concentrat in the controls (p=0.57,GG vs GT/TT genotypes)
		Signorello LB et al [2011]	Cross-sectional	758 = 379 African American (192 Males +187 Females)+ 379 Caucasian (192 Males +187 Females); 40-79y	25(OH)D (ng/mL)	Radioimmunoassay method associated with high intra-assay reliability	USA	No significant association with 25(OH)D level in AAs and Caucasians (p=0.83, p=0.37)
		Szili B et al [2018]	Cross-sectional	462 (228 Males +234 Females), 49.55 ± 16.63y	Total (t-25OHD (ng/ml)), free (f-25OHD (pmol/l)), bioavailable (b-25OHD (nmol/l))	Chemiluminescence immunoassay method (LIAISON analyzer, DiaSorin S.p.A., Saluggia, Italy).	Hungary	No significant association with t-25(OH)D (p=1.000), f-25(OH)D (p=1.000) and b-25(OH)D (p=1.000)
		Zhang M et al [2017]	Intervention	2,207 (Females); ≥55y	25(OH)D (nmol/L)	RIA (Nichols/Quest Diagnostics, San Clemente, CA or DiaSorin assay (Stillwater, MN)	China	Significant association with baseline serum 25(OH)D levels (P = 4.93 × 10−7), but no significant association with 25(OH)D dose-response to one-year vitamin D3 intake (data not shown)	A/C	A (major)
rs2060793	[A/C/G/T], 5 Prime UTR Variant, CYP2R1 gene	Batai K et al [2014]	Cross-sectional	652 African Americans; Males, 59.0 (10.0)y + 405 European Americans; Males; 60.9 (8.4)y	25(OH)D (nmol/l)	Diasorin® chemiluminescence immunoassay method	USA	Significant association with 25(OH)D level, p=0.005 in European Americans (when adjusted for age, total vitamin D intake, season of blood draw, BMI, and UVR exposure), while p=0.02 in African Americans (when adjusted for age, WAA, study site, total vitamin D intake, and season of blood draw)	G/A	A (minor)
		Engelman CD et al [2013]	Cross-sectional	1204 (Females); 50-79y	25(OH)D (nmol/L)	Diasorin LIAISON® chemiluminescence method (Heartland Assays, Inc. (Ames, IA))	USA	Significant association with serum 25(OH)D (p<0.001)	G/A	A (minor)
		Fohner AE et al [2016]	Cross-sectional	743 (79 Males + 88 Females); 14-93y	25(OH)D3 (ng/mL)	LC–tandem MS assay	Southwestern Alaska	No significant association with 25(OH)D level (p<0.001)
		Gilbert R et al [2015]	Case-control	1275 prostate cancer cases+2062 controls (Males); 50-69y	25(OH)D & 1,25(OH)2D (pg/mL)	Tandem mass spectrometry	United Kingdom	Significant association with 25(OH)D concentration (p=0.04) but no significance with 1,25(OH)2D concentration (p=0.89)	G/A	A (minor)
		Hansen JG et al [2015]	Cross-sectional	980 (42.7% Males + 57.3% Females); 70-79y; African-American participants	25(OH)D (μg/L)	Study 1: Radioimmunoassay kit (25-hydroxyvitamin D 125I RIA kit; DiaSorin) + study 2: HPLC tandem mass spectrometry [Waters Xevo TQ mass spectrometer)	USA	No significant association with 25(OH)D level (p=0.81)
		Jolliffe DA et al [2016]	Cross-sectional	222 (89 Males + 133 Females); 48-94y	25(OH)D2 & 25(OH)D3 (nmol/L)	Isotope-dilution liquid chromatography–tandem mass spectrometry	United Kingdom	No significant associatio of the genotypes (GG, AG, AA) with 25(OH)D level (p=0.62, p=0.14) (GG-Referent genotype)
		Junaid K et al [2015]	Cross-sectional	215 (Females) 15-45y	25 (OH)D (nmol/L)	IDS enzyme immunoassay (Immunodiagnostic Systems, Boldon, UK).	Pakistan	No significant association with with 25(OH)D concentration in the controls (p=0.13, GG vs GA/AA genotypes)
		Lu L et al [2012]	Cross-sectional	3,210 (1,423 Males + 1,787 Females) 50–70y	25(OH)D (nmol/l)	DiaSorin radioimmunoassay kit (Stillwater, MN, USA)	China	Showed a trend toward association with 25(OH)D levels in the Shanghai subpopulation (p = 0.08), but not in the Beijing subpopulation (p = 0.82)
		Rees JR et al [2016]	Intervention	2187 (1391 Males+796 Females); 45–75 y	25(OH)D (ng/mL)	DiaSorin radioimmunoassay kit (Stillwater, MN, USA)	USA/Puerto Rico	Significance at baseline level of vitamin D (p<0.0001) but not after final multivariable model. No significant association with vitamin D supplementation (1000 IU/day cholecalciferol for one year - Data not shown)	C/T	T (minor)
		Signorello LB et al [2011]	Cross-sectional	758 = 379 African American (192 Males +187 Females)+ 379 Caucasian (192 Males +187 Females); 40-79y	25(OH)D (ng/mL)	Radioimmunoassay method associated with high intra-assay reliability	USA	No significant association with 25(OH)D level in AAs and Caucasians (p=0.17, p=0.24)
		Yao S et al [2017]	Cross-sectional	909 AA + 847 EA (Female); 25-75y	25(OH)D (ng/mL)	Liasion immunochemiluminometric assay (Diasorin)	USA	No significant association of allels (G, A) with 25(OH)D concentration (p=0.58) in AA population
		Wang W et al [2014]	Case-control	Mexico Breast Cancer Study (MBCS)=564 Controls (age 50.3 (8.9)) +412 cases (age 52.6 (9.7)); San Francisco Bay Area Breast Cancer Study (SFBCS)= 215 Hispanic controls (52.8 (11.6)y)+ 130NHW controls (56.8 (14.0)y) + 414 Hispanic cases (59.5 (11.2)y) + 224NHW cases (61.1 (12.3)y)	25(OH)D (ng/mL)	Liquid chromatography-tandem mass spectrometry at Quest Diagnostics Nichols Institute (San Juan Capistrano, CA)	Mexico/USA	Significant assocation with 25(OH)D levels in Hispanic (p=0.005) but no in non-Hispanic white women (p=0.91) controls.	G/A	A (minor)
		Waterhouse M et al [2014]	Intervention	385 (206 Males + 179 Females); 60-84y	25(OH)D (nmol/L)	Chemiluminescent immunoassay (LIAISON 25(OH)D Vitamin D TOTAL Assay; DiaSorin, Inc)	Australia	Significatly associated with response to 1 year supplementation at P< .05 in subjects taking 30 000 and 60 000 IU (when subjects were analysed combined), but not when subjects (taking 30 000 and 60 000 IU) were analysed separatly (p value=0.06, p trend=0.02) and baseline serum 25(OH)D level (p trend=0.12, p trend=0.08). No significance was found after further analysis.	G/A	A (minor)
		Zhang M et al [2017]	Intervention	2,207 (Females); ≥55y	25(OH)D (nmol/L)	RIA (Nichols/Quest Diagnostics, San Clemente, CA or DiaSorin assay (Stillwater, MN)	China	Significant association with baseline serum 25(OH)D levels (P = 6.63 × 10−7), but no significant association with 25(OH)D dose-response to one-year vitamin D3 intake (data not shown)	A/G	G (minor)
		Zhang Z et al [2013]	Cross-sectional	2897: 593 Males (43 (33–56)y) + 2304 Females ( 48 (31–61))	25(OH)D (ng/mL)	Automated Roche electrochemiluminescence system (E170; Roche Diagnostic GmbH, Mannheim, Germany)	China	No significant association with serum 25(OH)D concentration (p value 0.07232 )
rs1993116	[A/G], Intron Variant, CYP2R1 gene	Batai K et al [2014]	Cross-sectional	652 African Americans; Males, 59.0 (10.0)y + 405 European Americans; Males; 60.9 (8.4)y	25(OH)D (nmol/l)	Diasorin® chemiluminescence immunoassay method	USA	Statistically significant association with 25(OH)D levels, p=0.0006 in European Americans (when adjusted for age, total vitamin D intake, season of blood draw, BMI, and UVR exposure), while p=0.02 in African Americans (when adjusted for age, WAA, study site, total vitamin D intake, and season of blood draw)	C/T	T (minor)
		Elkum N et al [2014]	Cross-sectional	1549 (Arab and Asian background; 907 Arabs, 489 South Asians and 153 Southeast Asians); >18y	25(OH)D (ng/mL)	DiaSorin LIAISON analyzer (DiaSorin Inc, MN, USA) and	Kuwait	No significant association with 25(OH)D level in any of the ethnic groups (p=0.27, p=0.05, p=0.84)
		Fohner AE et al [2016]	Cross-sectional	743 (79 Males + 88 Females); 14-93y	25(OH)D3 (ng/mL)	LC–tandem MS assay	Southwestern Alaska	No significant association with serum 25(OH)D3 concentration (p=0.22)
		Hansen JG et al [2015]	Cross-sectional	980 (42.7% Males + 57.3% Females); 70-79y; African-American participants	25(OH)D (μg/L)	Study 1: Radioimmunoassay kit (25-hydroxyvitamin D 125I RIA kit; DiaSorin) + study 2: HPLC tandem mass spectrometry [Waters Xevo TQ mass spectrometer)	USA	No significant association with 25(OH)D level (p=0.90)
		Li H et al [2014]	Cross-sectional	1199 (749 Males (49.3±13.1y) + 450 Females (47.3±12.4y))	25 (OH)D (nmol/L)	Radioimmunoassay (Diasorin Inc, Stillwater, Minnesota, USA)	China	The risk alleles of rs1993116 were marginally associated with lower serum levels of 25(OH)D (p=0.04), but not after Bonferroni adjustments (p=0.30)	G/A	A (minor)
		Robien K et al [2013]	Cross-sectional	504 (220 Males + 284 Females); 45–74 y	25 (OH)D (nmol/L)	Competitive chemiluminescence immunoassay on the DiaSorin LIAISON platform	Singapore	Significant assocation with serum 25(OH)D concentrations (p=0.04). The major allele (C) was associated with lower 25(OH)D concentration.	C/T	T (minor)
		Sadat-Ali M et al [2016]	Cross-sectional	283 (39Males + 244 Females); 18-80y	25(OH)D (ng/mL)	DiaSorin (Liaison®, Saluggia, Italy)	Saudi Arabia	No significant association with serum 25(OH)D3 concentrations (Data not shown)
		Szili B et al [2018]	Cross-sectional	462 (228 Males +234 Females), 49.55 ± 16.63y	Total (t-25OHD (ng/ml)), free (f-25OHD (pmol/l)), bioavailable (b-25OHD (nmol/l))	Chemiluminescence immunoassay method (LIAISON analyzer, DiaSorin S.p.A., Saluggia, Italy).	Hungary	No significant association with t-25(OH)D (p=1.000), f-25(OH)D (p=0.085) and b-25(OH)D (p=1.000)
		Wang Y et al [2018]	Case-control	97 T2DM patients + 397 Controls;	25(OH)D3 (ng/ml)	ELISA kits (Sangon Biotech, Shanghai, PR China).	China	No significant assocation with 25(OH)D3 levels in control group (p=0.112)
rs11023374	[T/A/C], Intron Variant, CYP2R1 gene	Engelman CD et al [2013]	Cross-sectional	1204 (Females); 50-79y	25(OH)D (nmol/L)	Diasorin LIAISON® chemiluminescence method (Heartland Assays, Inc. (Ames, IA))	USA	Associated with 25(OH)D at the p=0.005, significance threshold.	A/G	A (major)
		Fohner AE et al [2016]	Cross-sectional	743 (79 Males + 88 Females); 14-93y	25(OH)D3 (ng/mL)	LC–tandem MS assay	Southwestern Alaska	Significant association with serum 25(OH)D3 concentration (p = 0.009)	T/C	T (major)
		Szili B et al [2018]	Cross-sectional	462 (228 Males +234 Females), 49.55 ± 16.63y	Total (t-25OHD (ng/ml)), free (f-25OHD (pmol/l)), bioavailable (b-25OHD (nmol/l))	Chemiluminescence immunoassay method (LIAISON analyzer, DiaSorin S.p.A., Saluggia, Italy).	Hungary	No significant association with t-25(OH)D (p=0.477), f-25(OH)D (p=1.000) and b-25(OH)D (p=1.000)
		Zhang M et al [2017]	Intervention	2,207 (Females); ≥55y	25(OH)D (nmol/L)	RIA (Nichols/Quest Diagnostics, San Clemente, CA or DiaSorin assay (Stillwater, MN)	China	No significant association with 25(OH)D baseline concentration or 25(OH)D dose-response to one-year vitamin D3 intake (data not shown).
rs7116978	[T/C], Intron Variant, PDE3B gene	Elkum N et al [2014]	Cross-sectional	1549 (Arab and Asian background; 907 Arabs, 489 South Asians and 153 Southeast Asians); >18y	25(OH)D (ng/mL)	DiaSorin LIAISON analyzer (DiaSorin Inc, MN, USA) and	Kuwait	No significant association with 25(OH)D level in any of the ethnic groups (p=0.57, p=0.10, p=0.33)
		Nissen J et al [2014]	Cross-sectional	762: 348 children (181 Females + 167 Males); 10 (4–17)y + 414 adults (209 Females + 205 Males) 41 (18–60)y	25(OH)D (nmol/L)	Liquid chromatography tandem mass spectrometry (LC-MS/MS)	Denmark	Significantly associated with serum 25(OH)D in adults (p value=0.0218; adjusted p value= 0.0093)	C/T	T (minor)
		Nissen J et al [2015]	Intervention	92 (32 Males +60 Females); 38.6±12.0y	25(OH)D2 & 25(OH)D3 (nmol/L)	Isotopedilution liquid-chromatography–tandem mass spectrometry	Denmark	No significant association with 25(OH)D concentration at baseline and after intervention with UVB-induced 25(OH)D concentration (p=0.32, p=0.10)
rs11023380	[A/G], None, CYP2R1 gene	Engelman CD et al [2013]	Cross-sectional	1204 (Females); 50-79y	25(OH)D (nmol/L)	Diasorin LIAISON® chemiluminescence method (Heartland Assays, Inc. (Ames, IA))	USA	Significant association with serum 25(OH)D (p=0.001)	A/G	A (major)
		Zhang M et al [2017]	Intervention	2,207 (Females); ≥55y	25(OH)D (nmol/L)	RIA (Nichols/Quest Diagnostics, San Clemente, CA or DiaSorin assay (Stillwater, MN)	China	Significant assocation with baseline serum 25(OH)D levels (P = 7.67 × 10−5), no significant association with 25(OH)D dose-response to one-year vitamin D3 intake (data not shown)	A/G	A (major)
rs10832306	[A/G], Intron Variant, PDE3B gene	McKay GJ et al [2017]	Cross-sectional	4496 (2028 Males + 2468 Females; >65y) = 2137 had no signs of AMD (age-related macular degeneration), 2209 had early AMD, 150 had late AMD of which 104 nvAMD	25(OH)D2 and 25(OH)D3) (nmol/l)	Liquid chromatographytandem mass spectrometry (LC-MS/MS)	Norway, Estonia, UK, France, Italy, Greece, Spain	Significant association with serum 25(OH)D (p=0.043) in subjects with no AMD	NA	NA
rs7935792	[A/C], Intron Variant, CYP2R1 gene	McKay GJ et al [2017]	Cross-sectional	4496 (2028 Males + 2468 Females; >65y) = 2137 had no signs of AMD (age-related macular degeneration), 2209 had early AMD, 150 had late AMD of which 104 nvAMD	25(OH)D2 and 25(OH)D3) (nmol/l)	Liquid chromatographytandem mass spectrometry (LC-MS/MS)	Norway, Estonia, UK, France, Italy, Greece, Spain	Significant association with serum 25(OH)D (p=0.007) in subjects with no AMD	NA	NA
		Zhang M et al [2017]	Intervention	2,207 (Females); ≥55y	25(OH)D (nmol/L)	RIA (Nichols/Quest Diagnostics, San Clemente, CA or DiaSorin assay (Stillwater, MN)	China	No significant association with 25(OH)D baseline concentration or 25(OH)D dose-response to one-year vitamin D3 intake (data not shown).
rs11023371	[G/A], None, CYP2R1 gene	Engelman CD et al [2013]	Cross-sectional	1204 (Females); 50-79y	25(OH)D (nmol/L)	Diasorin LIAISON® chemiluminescence method (Heartland Assays, Inc. (Ames, IA))	USA	No significant association with 25(OH)D level (p=0.27)
		McKay GJ et al [2017]	Cross-sectional	4496 (2028 Males + 2468 Females; >65y) = 2137 had no signs of AMD (age-related macular degeneration), 2209 had early AMD, 150 had late AMD of which 104 nvAMD	25(OH)D2 and 25(OH)D3) (nmol/l)	Liquid chromatographytandem mass spectrometry (LC-MS/MS)	Norway, Estonia, UK, France, Italy, Greece, Spain	No significant association with serum 25(OH)D (p=0.510)
rs7129781	[T/C], Intron Variant, CYP2R1 gene	Engelman CD et al [2013]	Cross-sectional	1204 (Females); 50-79y	25(OH)D (nmol/L)	Diasorin LIAISON® chemiluminescence method (Heartland Assays, Inc. (Ames, IA))	USA	No significant association with 25(OH)D level (p=0.09)
		Zhang M et al [2017]	Intervention	2,207 (Females); ≥55y	25(OH)D (nmol/L)	RIA (Nichols/Quest Diagnostics, San Clemente, CA or DiaSorin assay (Stillwater, MN)	China	No significant association with 25(OH)D baseline concentration or 25(OH)D dose-response to one-year vitamin D3 intake (data not shown).
rs11819875	[T/G], 5 Prime UTR Variant, CYP2R1 gene	Engelman CD et al [2013]	Cross-sectional	1204 (Females); 50-79y	25(OH)D (nmol/L)	Diasorin LIAISON® chemiluminescence method (Heartland Assays, Inc. (Ames, IA))	USA	No significant association with 25(OH)D level (p=0.39)
		Zhang M et al [2017]	Intervention	2,207 (Females); ≥55y	25(OH)D (nmol/L)	RIA (Nichols/Quest Diagnostics, San Clemente, CA or DiaSorin assay (Stillwater, MN)	China	No significant association with 25(OH)D baseline concentration or 25(OH)D dose-response to one-year vitamin D3 intake (data not shown).
rs12418214	[T/C], None, CYP2R1 gene	Engelman CD et al [2013]	Cross-sectional	1204 (Females); 50-79y	25(OH)D (nmol/L)	Diasorin LIAISON® chemiluminescence method (Heartland Assays, Inc. (Ames, IA))	USA	No significant association with 25(OH)D level (p=1.0)
rs10832313	[A/G], 2KB Upstream Variant, CYP2R1 gene	Engelman CD et al [2013]	Cross-sectional	1204 (Females); 50-79y	25(OH)D (nmol/L)	Diasorin LIAISON® chemiluminescence method (Heartland Assays, Inc. (Ames, IA))	USA	No significant association with 25(OH)D level (p=0.34)
rs16930609	[A/C], 5 Prime UTR Variant, CYP2R1 gene	Engelman CD et al [2013]	Cross-sectional	1204 (Females); 50-79y	25(OH)D (nmol/L)	Diasorin LIAISON® chemiluminescence method (Heartland Assays, Inc. (Ames, IA))	USA	No significant association with 25(OH)D level (P=0.66)
		Zhang Z et al [2013]	Cross-sectional	2897: 593 Males (43 (33–56)y) + 2304 Females ( 48 (31–61))	25(OH)D (ng/mL)	Automated Roche electrochemiluminescence system (E170; Roche Diagnostic GmbH, Mannheim, Germany)	China	No significant association with serum 25(OH)D concentration (p value 0.6183)
rs10832312	[T/C], Intron Variant, PDE3B gene	Engelman CD et al [2013]	Cross-sectional	1204 (Females); 50-79y	25(OH)D (nmol/L)	Diasorin LIAISON® chemiluminescence method (Heartland Assays, Inc. (Ames, IA))	USA	No significant association with 25(OH)D level (P=0.28)
rs7117967	[G/A], Intron Variant, PDE3B gene	McKay GJ et al [2017]	Cross-sectional	4496 (2028 Males + 2468 Females; >65y) = 2137 had no signs of AMD (age-related macular degeneration), 2209 had early AMD, 150 had late AMD of which 104 nvAMD	25(OH)D2 and 25(OH)D3) (nmol/l)	Liquid chromatographytandem mass spectrometry (LC-MS/MS)	Norway, Estonia, UK, France, Italy, Greece, Spain	No significant association with serum 25(OH)D concentration (p=0.343)
rs12419657	[A/G], Intron Variant, PDE3B gene	McKay GJ et al [2017]	Cross-sectional	4496 (2028 Males + 2468 Females; >65y) = 2137 had no signs of AMD (age-related macular degeneration), 2209 had early AMD, 150 had late AMD of which 104 nvAMD	25(OH)D2 and 25(OH)D3) (nmol/l)	Liquid chromatographytandem mass spectrometry (LC-MS/MS)	Norway, Estonia, UK, France, Italy, Greece, Spain	No significant association with serum 25(OH)D concentration (p=0.051)
rs1037379	[A/C/G/T], Intron Variant, PDE3B gene	McKay GJ et al [2017]	Cross-sectional	4496 (2028 Males + 2468 Females; >65y) = 2137 had no signs of AMD (age-related macular degeneration), 2209 had early AMD, 150 had late AMD of which 104 nvAMD	25(OH)D2 and 25(OH)D3) (nmol/l)	Liquid chromatographytandem mass spectrometry (LC-MS/MS)	Norway, Estonia, UK, France, Italy, Greece, Spain	No significant association with serum 25(OH)D concentration (p=0.510)
rs1496167	[A/T], Intron Variant, PDE3B gene	McKay GJ et al [2017]	Cross-sectional	4496 (2028 Males + 2468 Females; >65y) = 2137 had no signs of AMD (age-related macular degeneration), 2209 had early AMD, 150 had late AMD of which 104 nvAMD	25(OH)D2 and 25(OH)D3) (nmol/l)	Liquid chromatographytandem mass spectrometry (LC-MS/MS)	Norway, Estonia, UK, France, Italy, Greece, Spain	No significant association with serum 25(OH)D concentration (p=0.638)
rs16930625	[A/G], 5 Prime UTR Variant, CYP2R1 gene	Zhang M et al [2017]	Intervention	2,207 (Females); ≥55y	25(OH)D (nmol/L)	RIA (Nichols/Quest Diagnostics, San Clemente, CA or DiaSorin assay (Stillwater, MN)	China	No significant association with 25(OH)D baseline concentration or 25(OH)D dose-response to one-year vitamin D3 intake (data not shown).
rs7125348	[A/C], None, CYP2R1 gene	Zhang M et al [2017]	Intervention	2,207 (Females); ≥55y	25(OH)D (nmol/L)	RIA (Nichols/Quest Diagnostics, San Clemente, CA or DiaSorin assay (Stillwater, MN)	China	No significant association with 25(OH)D baseline concentration or 25(OH)D dose-response to one-year vitamin D3 intake (data not shown).
rs952301	[G/C/T], None, CYP2R1 gene	Zhang M et al [2017]	Intervention	2,207 (Females); ≥55y	25(OH)D (nmol/L)	RIA (Nichols/Quest Diagnostics, San Clemente, CA or DiaSorin assay (Stillwater, MN)	China	No significant association with 25(OH)D baseline concentration or 25(OH)D dose-response to one-year vitamin D3 intake (data not shown).
rs206793	[T/A/C], None, CYP2R1 gene	Elkum N et al [2014]	Cross-sectional	1549 (Arab and Asian background; 907 Arabs, 489 South Asians and 153 Southeast Asians); >18y	25(OH)D (ng/mL)	DiaSorin LIAISON analyzer (DiaSorin Inc, MN, USA) and	Kuwait	No significant association with 25(OH)D level in any of the ethnic groups (p=0.38, p=0.79, p=0.64)
rs114050796	[C/T], 5 Prime UTR Variant, CYP2R1 gene	Batai K et al [2014]	Cross-sectional	655 African Americans 59.0 (10.0)y + 405 European Americans 60.9 (8.4)y (Males)	25(OH)D (nmol/l)	Diasorin® chemiluminescence immunoassay method	USA	No significant association with 25(OH)D level in European Americans (p=0.86) and African Americans (p=0.20)
rs7936142	[A/T], Intron Variant, CYP2R1 gene	Zhang Z et al [2013]	Cross-sectional	2897: 593 Males (43 (33–56)y) + 2304 Females ( 48 (31–61))	25(OH)D (ng/mL)	Automated Roche electrochemiluminescence system (E170; Roche Diagnostic GmbH, Mannheim, Germany)	China	No significant association with serum 25(OH)D concentration (p value 0.1449)
		Chromosome 11 - NC_000011.10 (dpSNP database)
	Figure 1: CYP2R1 gene position (in relation to possible genes involving these SNPs: PDE3B) in Chromosme 11. National Library of Medicine (US), National Center for Biotechnology Information; [cited 2021 Feb 05]. Available from: ttps://www.ncbi.nlm.nih.gov/gene/120227

## Sheet: VDR
			Gene	Location
			VDR	Chromosome 12, NC_000012.12 (47841537..47905031, complement)
SNP	Alleles, functional consequence & gene according to dpSNP	Author, year	Study design	Participants (Sample size, males and females, age)	Vitamin D assay	Measurement method	Country	Findings/Outcome	Studied alleles	Beneficiary allele
									In case of significant findings
rs2228570 (rs10735810 was merged on May 23, 2008 )	[A/C/G/T], Initiator Codon Variant, VDR gene	Abbas S et al [2008]	Case-control	1391 cases with breast cancer + 1365 controls, (Females); 50-75 years	25(OH)D (nmol/l)	OCTEIA 25-hydroxyvitamin D enzyme immunoassay (IDS, Immunodiagnostic Systems Limited, Boldon, UK)	Germany	No significant association with 25(OH)D concentration (p=0.85)
		Barry EL et al [2014]	Intervention	1787 (1147 Males + 641 Females); 45-75y	25(OH)D (ng/mL)	RIA kit (Immunodiagnostic Systems)	USA	No significant association with baseline 25(OH)D Level (p=0.22) or with efficacy of 1000 IU/d vitamin D supplementation (for 1 year) increasing 25(OH)D (p=0.37)
		Cooper JD et al [2011]	Case-control	8517 T1DM (Type 1 Diabetes Mellitus; 3-72y) + 2610 controls (17-65y)	25(OH)D (nmol/L)	DiaSorin radioimmunoassay	United Kingdom	Data not shown
		Engelman CD et al [2008]	Cross-sectional	513AAs (39.1 ± 13.9y) +513HAs (40.2 ± 13.0y) +504 Has (41.0 ± 13.7y)	25(OH)D (ng/ml) & 1,25(OH) D (pg/ml)	RIA with a 25(OH)D-specific antibody (DiaSorin Inc.,Stillwater, MN)	USA	No significant association with vitamin D status (data not shown)
		Gaffney-Stomberg E et al [2017]	Intervention	748 (450 Males +298 Females); 18-42y	25OHD & 1,25(OH)2D3 (ng/mL)	Rdioimmunoassays(DiaSorin Inc., Stillwater, MN, USA)	USA	No significant association with 25(OH)D level (baseline or after intervention with Ca (2000 mg) and vitamin D (1000 IU) daily for 7 to 9 weeks) (data not shown)
		Ghorbanihaghjo A et al [2014]	Case-control	46 patients in hemodialysis (28 Males + 18 Females; 60.3 ± 14.5y) + 43 healthy controls (20 Males + 23 Females; 54.6 ± 17.8y)	25(OH)D (ng/mL)	ELISA (Immunodiagnostic Systems, Boldon, UK)	Iran	No significant association with 25(OH)D concentration (p=0.40) in healthy controls
		Gilbert R et al [2015]	Case-control	1275 prostate cancer cases+2062 controls (Males); 50-69y	25(OH)D & 1,25(OH)2D (pg/mL)	Tandem mass spectrometry	United Kingdom	Significant association with serum 25(OH)D concentration (p=0.01), no significant associations with serum 1,25(OH)2D concentration (p=0.43)	G/A	G (major)
		Junaid K et al [2015]	Cross-sectional	215 (Females); 15-45y	25 (OH)D (nmol/L)	IDS enzyme immunoassay (Immunodiagnostic Systems, Boldon, UK).	Pakistan	No significant association with 25(OH)D concentration (p=0.11, GG vs GA/AA)
		Li H et al [2014]	Cross-sectional	1199 (749 Males (49.3±13.1y) + 450 Females (47.3±12.4y))	25 (OH)D (nmol/L)	Radioimmunoassay (Diasorin Inc, Stillwater, Minnesota, USA)	China	No significant association with serum levels of 25(OH)D (p=1.00)
		Macdonald HM et al [2006]	Cross-sectional	3100 (Females); 50–63y	25(OH)D (ng/ml)	High-performance liquid chromatography (HPLC)	United Kingdom	No significant differences in 25(OH)D between Fok1 genotypes (p=0.60)
		Mayer O et al [2018]	Cross-sectional	500 (194 Males + 306 Females); 39.4y (SD ± 14.6)	25(OH)D3 (ng/ml)	ACCESS 2 analyzer (Beckman-Coulter, Brea, CA, USA)	Czech Republic	No significant association with 25(OH)D level (p=0.465 (GA vs GG genotype); p=0.106 (AA vs GG gennotype))
		Rees JR et al [2016]	Intervention	2187 (1391 Males+796 Females); 45–75 y	25(OH)D (ng/mL)	Gamma-B 25-Hydroxy Vitamin D Liquid-Phase RIA kit (IDS)	USA/Puerto Rico	No significant association with baseline serum 25(OH)D and/or serum response (data not shown)
		Robien K et al [2013]	Cross-sectional	504 (220 Males + 284 Females); 45–74 y	25 (OH)D (nmol/L)	Competitive chemiluminescence immunoassay on the DiaSorin LIAISON platform	Singapore	No significant association with serum levels of 25(OH)D (data not shown)
		Sadat-Ali M et al [2016]	Cross-sectional	283 (39Males + 244 Females); 18-80y	25(OH)D (ng/mL)	DiaSorin (Liaison®, Saluggia, Italy)	Saudi Arabia	Carriers of GG allele: increased risk of vitamin D insufficiency (p<0.002) and deficiency (p<0.005). p<0.05 was considered significant.	G/A	A (minor)
		Schuch NJ et al [2013]	Cross-sectional	116 subject with MetSyn + 127 without MetSyn (39% Males and 61% Females); 51±15y	25(OH)D3 (ng/ml)	High Performance Liquid Chromatography (HPLC; Immundiagnostik AG, Germany).	Brazil	No significant association with 25(OH)D3 concentration (p=0.062) in subjects without MetSyn
		Slater NA et al [2017]	Cross-sectional	180 (98 Males + 82 Females), >18y	25(OH)D (ng/ml)	N/A	USA	No significat association with vitamin D levels (p=0.459)
		Tanabe R et al [2015]	Cross-sectional	193 (97 Males + 96 Females); 22.1±1.8y	25(OH)D (ng/mL) & 1,25(OH)2D (pg/mL)	Radioimmunoassay (RIA Kit, DiaSorin,Stillwater, MN, USA)	Japan	No significant association with serum 25(OH)D and 1,25(OH)2D
		Touvier M et al [2015]	Cross-sectional	1828 (883 Males + 995 Females); <65y	25(OH)D (ngml -1)	Roche Cobas electrochemoluminescent immunoassay (Roche Diagnostics, Meylan, France)	France	No significant association with 25(OH)D concentration in the controls (p=0.6)
		Vupputuri MR et al [2006]	Cross-sectional	105 (51 Males + 54 Females); 43.3±9.7y	25(OH)D (ng/mL)	Radioimmunoassay (Diasorin)	India	No significant association with serum 25(OH)D
		Waterhouse M et al [2014]	Intervention	385 (206 Males + 179 Females); 60-84y	25(OH)D (nmol/L)	Chemiluminescent immunoassay (LIAISON 25(OH)D Vitamin D TOTAL Assay; DiaSorin, Inc)	Australia	No significant association with 25(OH)D baseline serum (p=0.63). Significant impact in the response to 12 months of supplementation with either 30,000 IU or 60,000 IU of vitamin D3 (p value=0.05 - in the model included only SNP and supplement dose), but not after Bonferroni-correction.	C/T	T (minor)
		Wu X et al [2016]	Case-control	426 histologically confirmed primary NSCLC (Non-Small Cell Lung Cancer) (242 Males + 184 Females; 57.4 ± 5.8y) + 445 controls (269 Males + 176 Females; 59.6 (±4.7)y)	25(OH)D (ng/mL)	Radioimmunoassay (RIA) method (DiaSorin, Stillwater, MN, USA)	China	No significant association with 25(OH)D concentration in the controls (p=0.55)
		Xu X et al [2015]	Cross-sectional	1873 (945 Uygurs (44-55y)+ 928 Kazaks (39-56.4y); Females	25(OH)D (ng/ml)	Fully automated Roche electrochemiluminescence system (E170, Roche Diagnostics, Switzerland	China	No significant association with vitamin D status in Kazaks and Uygurs (p=0.167, p=0.462)
		Yao P et al [2017]	Intervention	448 (141 Males + 307 Females); 20-45y	25(OH)D (nmol/L)	Liquid chromatography–tandem mass spectrometry with deuterated internal standards (Sigma-Aldrich, St. Louis, MO)	China	rs2228570-G allele was significantly associated with a greater increase in 25(OH)D (p=0.009) after 20 weeks of 2000 IU/d vitamin D3 supplementation. No significance with the baseline vitD concentration	G/A	G (major)
		Yao S et al [2012]	Case-control	828 case of breast cancer + 843 controls; Female; 25-75y	25(OH)D (ng/mL)	Immunochemiluminometric assay	USA	No significant association with serum 25(OH)D (data not shown)
		Zhou JC et al [2015]	Intervention	181 (Males); 18–69y	25(OH)D (nmol/l)	Enzyme immunoassay (catalogue no. AC-57F1; IDS Ltd, Tyne & Wear, UK).	China	No significant association with the baseline 25(OH)D concentration (p=0.964)
rs731236	[A/G], Synonymous Variant, VDR gene	Abbas S et al [2008]	Case-control	1391 cases with breast cancer + 1365 controls, (Females); 50-75 years	25(OH)D (nmol/l)	OCTEIA 25-hydroxyvitamin D enzyme immunoassay (IDS, Immunodiagnostic Systems Limited, Boldon, UK)	Germany	No significant association of the genotypes (TT, Tt, tt) and 25(OH)D concentration (p=0.52)
		Arabi A et al [2010]	Cross-sectional	203 adults (132 Females + 71 Males), 65–85y + 336 children (167 Girls + 169 Boys),10–17 y	25-OHD (ng/ml)	Competitive protein-binding assay (Diasorin Incstar, Diasorin, Saluggia, Italy).	Lebanon	No significant difference in mean 25-OHD between the different genotypes (TT, Tt, tt) in adults (data not shown)
		Barry EL et al [2014]	Intervention	1787 (1147 Males + 641 Females); 45-75y	25(OH)D (ng/mL)	RIA kit (Immunodiagnostic Systems)	USA	No significant association with baseline 25(OH)D Level (p=0.41) or with the efficacy of 1000 IU/d vitamin D supplementation (for 1 year) increasing 25(OH)D (p=0.98)
		Batai K et al [2014]	Cross-sectional	654 African Americans 59.0 (10.0)y + 405 European Americans 60.9 (8.4)y (Males)	25(OH)D (nmol/l)	Diasorin® chemiluminescence immunoassay method	USA	No significant association with 25(OH)D level in European Americans (p=0.75) and African Americans (p=0.14)
		Brouwer-Brolsma et al [2016]	Cross-sectional	2544 (1428 Males + 1116 Females); ≥65y	25(OH)D (nmol/l)	Isotope dilution–online solid-phase extraction–liquid chromatography–tandem mass spectrometry (ID-XLC-MS/MS)	Netherlands	No significant association with 25(OH)D level
		Bu FX et al [2010]	Cross-sectional	Discovery cohort 156 (66 Males (44.03 (14.72) y + 90 Females (60.69 (12.82)y) + Replication cohort 340 Females (65.29 (6.72)y)	25(OH)D (nmol/L)	Radioimmunoassay (Nichols/Quest Diagnostics, San Clemente, CA, USA)	USA	No significant association with serum 25(OH)D (p=0.270)
		Carvalho AY et al [2013]	Case-control	302 cases with Crohn`s Disease + 306 controls (211 Males + 397 Females); Age (mean = 48.3, range of 10–91)	25(OH)D (mg/L)	Pre-coated 25-dihydroxy (OH) Xpress ELISA Kit (Immundiagnostik AG®, Bensheim, Germany).	New Zealand	No significant association with serum levels of 25(OH)D (p=0.1883)
		Gaffney-Stomberg E et al [2017]	Intervention	748 (450 Males +298 Females); 18-42y	25OHD & 1,25(OH)2D3 (ng/mL)	Rdioimmunoassays(DiaSorin Inc., Stillwater, MN, USA)	USA	Significant association with baseline 25OHD (p=0.0177), but not after Bonferroni correction. No significant association found after supplementation with Ca (2000 mg) and vitamin D (1000 IU) daily for 7 to 9 weeks (data not shown).	A/G	G (minor)
		Gilbert R et al [2015]	Case-control	1275 prostate cancer cases+2062 controls; Males; 50-69y	25(OH)D & 1,25(OH)2D (pg/mL)	Tandem mass spectrometry	United Kingdom	Significant association with serum 25(OH)D and 1,25(OH)2D concentration (p=0.04)	T/C	C (minor)
		Junaid K et al [2015]	Cross-sectional	215 (Females); 15-45y	25 (OH)D (nmol/L)	IDS enzyme immunoassay (Immunodiagnostic Systems, Boldon, UK).	Pakistan	No significant assocation with 25(OH)D concentration in controls (p=0.31, AA vs AG/GG genotypes)
		Li H et al [2014]	Cross-sectional	1199 (749 Males (49.3±13.1y) + 450 Females (47.3±12.4y))	25 (OH)D (nmol/L)	Radioimmunoassay (Diasorin Inc, Stillwater, Minnesota, USA)	China	No significant association between rs731236 and serum levels of 25(OH)D (p=0.36)
		Macdonald HM et al [2006]	Cross-sectional	3100 (Females); 50–63y	25(OH)D (ng/ml)	High-performance liquid chromatography (HPLC)	United Kingdom	No significant association with 25(OH)D concentration (data not shown).
		McKay GJ et al [2017]	Cross-sectional	4496 (2028 Males + 2468 Females; >65y) = 2137 had no signs of AMD (age-related macular degeneration), 2209 had early AMD, 150 had late AMD of which 104 nvAMD	25(OH)D2 and 25(OH)D3) (nmol/l)	Liquid chromatographytandem mass spectrometry (LC-MS/MS)	Norway, Estonia, UK, France, Italy, Greece, Spain	No significant association with 25(OH)D level (p=0.209) in subjects with no AMD
		Nissen J et al [2014]	Cross-sectional	762: 348 children (181 Females + 167 Males); 10 (4–17)y + 414 adults (209 Females + 205 Males) 41 (18–60)y	25(OH)D (nmol/L)	Liquid chromatography tandem mass spectrometry (LC-MS/MS)	Denmark	No siginifact association with serum 25(OH)D in adults (p value=0.1499; adjusted p value=0.1306)
		Nissen J et al [2015]	Intervention	92 (32 Males +60 Females); 38.6±12.0y	25(OH)D2 & 25(OH)D3 (nmol/L)	Isotopedilution liquid-chromatography–tandem mass spectrometry	Denmark	No significant association with 25(OH)D concentration at baseline and after intervention with 4 UVB treatments (p=0.35, p=0.66)
		Rees JR et al [2016]	Intervention	2187 (1391 Males+796 Females); 45–75 y	25(OH)D (ng/mL)	Gamma-B 25-Hydroxy Vitamin D Liquid-Phase RIA kit (IDS)	USA/Puerto Rico	No significant association with baseline serum 25(OH)D and/or serum response (data not shown)
		Reimers LL et al [2015]	Case-control	967 breast cancer cases + 993 controls (Females); ≥20y	25(OH)D (ng/mL)	Diasorin radioimmunoassay (RIA)	USA	No association with vitamin D status (p=0.98)
		Robien K et al [2013]	Cross-sectional	504 (220 Males + 284 Females); 45–74 y	25 (OH)D (nmol/L)	Competitive chemiluminescence immunoassay on the DiaSorin LIAISON platform	Singapore	No significant association with serum levels of 25(OH)D (data not shown)
		Vupputuri MR et al [2006]	Cross-sectional	105 (51 Males + 54 Females); 43.3±9.7 years	25(OH)D (ng/mL)	Radioimmunoassay (Diasorin)	India	No significant association of the genotypes (TT, Tt, tt) and serum 25(OH)D
		Waterhouse M et al [2014]	Intervention	385 (206 Males + 179 Females); 60-84y	25(OH)D (nmol/L)	Chemiluminescent immunoassay (LIAISON 25(OH)D Vitamin D TOTAL Assay; DiaSorin, Inc)	Australia	No significant association with 25(OH)D serum response to 12 months of months supplementation with either 30,000 IU or 60,000 IU of vitamin D3 (p=0.62, p=0.28)
		Wu X et al [2016]	Case-control	426 histologically confirmed primary NSCLC (Non-Small Cell Lung Cancer) (242 Males + 184 Females; 57.4 ± 5.8y) + 445 controls (269 Males + 176 Females; 59.6 (±4.7)y)	25(OH)D (ng/mL)	Radioimmunoassay (RIA) method (DiaSorin, Stillwater, MN, USA)	China	No significant association with 25(OH)D concentration in controls (p=0.80)
		Xu X et al [2015]	Cross-sectional	1873 (945 Uygurs (44-55y)+ 928 Kazaks (39-56.4y); Females	25(OH)D (ng/ml)	Fully automated Roche electrochemiluminescence system (E170, Roche Diagnostics, Switzerland	China	No association with vitamin D status in these 2 ethnic populations (p=0.930, p=0.914)
		Yao S et al [2012]	Case-control	828 case of breast cancer + 843 controls; Female; 25-75y	25(OH)D (ng/mL)	Immunochemiluminometric assay	USA	No significant association with serum 25(OH)D (data not shown)
		Zhou JC et al [2015]	Intervention	181 (Males); 18–69y	25(OH)D (nmol/l)	Enzyme immunoassay (catalogue no. AC-57F1; IDS Ltd, Tyne & Wear, UK).	China	No significant association with the baseline 25(OH)D concentration (p=0.889)
rs7975232	[C/A], Intron Variant, VDR gene	Arabi A et al [2010]	Cross-sectional	203 adults (132 Females + 71 Males), 65–85y + 336 children (167 Girls + 169 Boys),10–17 y	25-OHD (ng/ml)	Competitive protein-binding assay (Diasorin Incstar, Diasorin, Saluggia, Italy).	Lebanon	No significant difference in mean 25-OHD between the different genotypes (AA, Aa, aa) in adults (data not shown)
		Barry EL et al [2014]	Intervention	1787 (1147 Males + 641 Females); 45-75y	25(OH)D (ng/mL)	RIA kit (Immunodiagnostic Systems)	USA	No significant assocation with baseline 25(OH)D Level (p=0.14) or with the efficacy of 1000 IU/d vitamin D supplementation (for 1 year) increasing 25(OH)D (p=0.28)
		Brouwer-Brolsma et al [2016]	Cross-sectional	2544 (1428 Males + 1116 Females); ≥65y	25(OH)D (nmol/l)	Isotope dilution–online solid-phase extraction–liquid chromatography–tandem mass spectrometry (ID-XLC-MS/MS)	Netherlands	No significant association with 25(OH)D level
		Bu FX et al [2010]	Cross-sectional	2544 (1428 Males + 1116 Females); ≥65y	25(OH)D (nmol/L)	Radioimmunoassay (Nichols/Quest Diagnostics, San Clemente, CA, USA)	USA	No significance association with serum 25(OH)D (p=0.169)
		Ghorbanihaghjo A et al [2014]	Case-control	46 patients in hemodialysis (28 Males + 18 Females; 60.3 ± 14.5y) + 43 healthy controls (20 Males + 23 Females; 54.6 ± 17.8y)	25(OH)D (ng/mL)	ELISA (Immunodiagnostic Systems, Boldon, UK).	Iran	Significant association of the genotypes (AA, Aa, aa) and 25(OH)D concentration (p=0.04) in healthy controls	A/a	A (major)
		Carvalho AY et al [2013]	Case-control	302 cases with Crohn`s Disease + 306 controls (211 Males + 397 Females); Age (mean = 48.3, range of 10–91)	25(OH)D (mg/L)	Pre-coated 25-dihydroxy (OH) Xpress ELISA Kit (Immundiagnostik AG®, Bensheim, Germany).	New Zealand	Significant association vith vitamin D level (p=0.0328) in control group	Testet allele: A	A (NA)
		Gaffney-Stomberg E et al [2017]	Intervention	748 (450 Males +298 Females); 18-42y	25OHD & 1,25(OH)2D3 (ng/mL)	Rdioimmunoassays(DiaSorin Inc., Stillwater, MN, USA)	USA	No significant association with 25(OH)D level (baseline or after intervention with Ca (2000 mg) and vitamin D (1000 IU) daily for 7 to 9 weeks) (data not shown)
		Gilbert R et al [2015]	Case-control	1275 prostate cancer cases+2062 controls (Males); 50-69y	25(OH)D & 1,25(OH)2D (pg/mL)	Tandem mass spectrometry	United Kingdom	No significant association with 25(OH)D (p=0.29), significant association was found with 1,25(OH)2D concentration (p=0.02)	A/C	A (major)
		Macdonald HM et al [2006]	Cross-sectional	3100 (Females); 50–63y	25(OH)D (ng/ml)	High-performance liquid chromatography (HPLC)	United Kingdom	No significant assocation with 25(OH)D concentration (data not shown).
		McKay GJ et al [2017]	Cross-sectional	4496 (2028 Males + 2468 Females; >65y) = 2137 had no signs of AMD (age-related macular degeneration), 2209 had early AMD, 150 had late AMD of which 104 nvAMD	25(OH)D2 and 25(OH)D3) (nmol/l)	Liquid chromatographytandem mass spectrometry (LC-MS/MS)	Norway, Estonia, UK, France, Italy, Greece, Spain	No significant association with 25(OH)D level (p=0.886)
		Rees JR et al [2016]	Intervention	2187 (1391 Males+796 Females); 45–75 y	25(OH)D (ng/mL)	Gamma-B 25-Hydroxy Vitamin D Liquid-Phase RIA kit (IDS)	USA/Puerto Rico	No significant association with baseline serum 25(OH)D and/or serum response (data not shown)
		Reimers LL et al [2015]	Case-control	967 breast cancer cases + 993 controls (Females); ≥20y	25(OH)D (ng/mL)	Diasorin radioimmunoassay (RIA)	USA	No significant association with vitamin D status (p=0.84)
		Robien K et al [2013]	Cross-sectional	504 (220 Males + 284 Females); 45–74 y	25 (OH)D (nmol/L)	Competitive chemiluminescence immunoassay on the DiaSorin LIAISON platform	Singapore	No significant association with serum levels of 25(OH)D (data not shown)
		Santos BP et al [2017]	Cross-sectional	100 Females, 25.18 ± 7.72y	25(OH)D (ng/mL)	Chemiluminescence (Liaison, DiaSorin)	Brazil	No significant association between genotypes CC and CA + AA with 25(OH)D level (p=0.399)
		Wu X et al [2016]	Case-control	426 histologically confirmed primary NSCLC (Non-Small Cell Lung Cancer) (242 Males + 184 Females; 57.4 ± 5.8y) + 445 controls (269 Males + 176 Females; 59.6 (±4.7)y)	25(OH)D (ng/mL)	Radioimmunoassay (RIA) method (DiaSorin, Stillwater, MN, USA)	China	No significant association with 25(OH)D concentration in the controls (p=0.65)
		Xu X et al [2015]	Cross-sectional	1873 (945 Uygurs (44-55y)+ 928 Kazaks (39-56.4y); Females	25(OH)D (ng/ml)	Fully automated Roche electrochemiluminescence system (E170, Roche Diagnostics, Switzerland)	China	No significant association with vitamin D status in these 2 ethnic populations (p= 0.532, p=0.060)
		Yao S et al [2012]	Case-control	828 case of breast cancer + 843 controls; Female; 25-75y	25(OH)D (ng/mL)	Immunochemiluminometric assay	USA	No significant association with serum 25(OH)D (data not shown)
		Zhou JC et al [2015]	Intervention	181 (Males); 18–69y	25(OH)D (nmol/l)	Enzyme immunoassay (catalogue no. AC-57F1; IDS Ltd, Tyne & Wear, UK).	China	No significant association with the baseline 25(OH)D concentration (p=0.054)
rs2189480	[G/C/T], Intron Variant, VDR gene	McKay GJ et al [2017]	Cross-sectional	4496 (2028 Males + 2468 Females; >65y) = 2137 had no signs of AMD (age-related macular degeneration), 2209 had early AMD, 150 had late AMD of which 104 nvAMD	25(OH)D2 and 25(OH)D3) (nmol/l)	Liquid chromatographytandem mass spectrometry (LC-MS/MS)	Norway, Estonia, UK, France, Italy, Greece, Spain	No significant association with serum 25(OH)D concentration (p=0.156)
		Robien K et al [2013]	Cross-sectional	504 (220 Males + 284 Females); 45–74 y	25 (OH)D (nmol/L)	Competitive chemiluminescence immunoassay on the DiaSorin LIAISON platform	Singapore	No significant association with serum levels of 25(OH)D.
		Signorello LB et al [2011]	Cross-sectional	758 = 379 African American (192 Males +187 Females)+ 379 Caucasian (192 Males +187 Females); 40-79y	25(OH)D (ng/mL)	Radioimmunoassay method associated with high intra-assay reliability	USA	No significant association with serum 25(OH)D levels in African Americans and Caucasians (p=0.26, p=0.45)
		Yao S et al [2012]	Case-control	828 case of breast cancer + 843 controls; Female; 25-75y	25(OH)D (ng/mL)	Immunochemiluminometric assay	USA	No significant association with serum 25(OH)D (data not shown)
rs7968585	[C/G/T], Non Coding Transcript Variant, LINC02354 gene	Barry EL et al [2014]	Intervention	1787 (1147 Males + 641 Females); 45-75y	25(OH)D (ng/mL)	RIA kit (Immunodiagnostic Systems)	USA	Significant association with the efficacy of 1000 IU/d vitamin D supplementation (for 1 year) increasing 25(OH)D (.05) (significance at ≤0.05; but not when analyses were restricted to optimally adherent participants(p=0.09)); no significant association with baseline serum 25(OH)D (p=0.09)	A/G	A (major)
		Ordóñez-Mena JM et al [2017]	Cross-sectional	8417 (3713 Males +4704 Females); 50-75y	25(OH)D (nmol/L)	Immunoassay	Germany	No significant association with 25(OH)D concentration and low vitamin D status (p=0.86)
		Rees JR et al [2016]	Intervention	2187 (1391 Males+796 Females); 45–75 y	25(OH)D (ng/mL)	Gamma-B 25-Hydroxy Vitamin D Liquid-Phase RIA kit (IDS)	USA/Puerto Rico	No significant association with baseline serum 25(OH)D and/or serum response (data not shown)
rs11574143	[C/T], 500B Downstream Variant, VDR gene	Barry EL et al [2014]	Intervention	1787 (1147 Males + 641 Females); 45-75y	25(OH)D (ng/mL)	RIA kit (Immunodiagnostic Systems)	USA	No significant association with baseline 25(OH)D Level (p=0.72) or with the efficacy of 1000 IU/d vitamin D supplementation (for 1 year) increasing 25(OH)D (p=0.76)
		Batai K et al [2014]	Cross-sectional	654 African Americans 59.0 (10.0)y + 405 European Americans 60.9 (8.4)y (Males)	25(OH)D (nmol/l)	Diasorin® chemiluminescence immunoassay method	USA	No significant association with 25(OH)D level in European Americans (p=0.30) and African Americans (p=0.43)
		McKay GJ et al [2017]	Cross-sectional	4496 (2028 Males + 2468 Females; >65y) = 2137 had no signs of AMD (age-related macular degeneration), 2209 had early AMD, 150 had late AMD of which 104 nvAMD	25(OH)D2 and 25(OH)D3) (nmol/l)	Liquid chromatographytandem mass spectrometry (LC-MS/MS)	Norway, Estonia, UK, France, Italy, Greece, Spain	No significant association with 25(OH)D level (p=0.118)
		Rees JR et al [2016]	Intervention	2187 (1391 Males+796 Females); 45–75 y	25(OH)D (ng/mL)	Gamma-B 25-Hydroxy Vitamin D Liquid-Phase RIA kit (IDS)	USA/Puerto Rico	No significant association with baseline serum 25(OH)D and/or serum response (data not shown)
		Robien K et al [2013]	Cross-sectional	504 (220 Males + 284 Females); 45–74y	25 (OH)D (nmol/L)	Competitive chemiluminescence immunoassay on the DiaSorin LIAISON platform	Singapore	No significant association with serum levels of 25(OH)D (data not shown)
		Signorello LB et al [2011]	Cross-sectional	758 = 379 African American (192 Males +187 Females)+ 379 Caucasian (192 Males +187 Females); 40-79y	25(OH)D (ng/mL)	Radioimmunoassay method associated with high intra-assay reliability	USA	No significant association with serum 25(OH)D levels in African Americans and Caucasians (p=0.42, p=0.84)
		Yao S et al [2012]	Case-control	828 case of breast cancer + 843 controls; Female; 25-75y	25(OH)D (ng/mL)	Immunochemiluminometric assay	USA	No significant association with serum 25(OH)D (data not shown)
rs2239179	[T/C], Intron Variant, VDR gene	Barry EL et al [2014]	Intervention	1787 (1147 Males + 641 Females); 45-75y	25(OH)D (ng/mL)	RIA kit (Immunodiagnostic Systems)	USA	No significant assoctaion with baseline 25(OH)D Level (p=0.60) or with the efficacy of 1000 IU/d vitamin D supplementation (for 1 year) increasing [25(OH)D] (p=0.80)
		Engelman CD et al [2008]	Cross-sectional	513AAs (39.1 ± 13.9y) +513HAs (40.2 ± 13.0y) +504 Has (41.0 ± 13.7y)	25(OH)D (ng/ml) & 1,25(OH) D (pg/ml)	RIA with a 25(OH)D-specific antibody (DiaSorin Inc.,Stillwater, MN)	USA	No significant association with vitamin D status (data not shown)
		McKay GJ et al [2017]	Cross-sectional	4496 (2028 Males + 2468 Females; >65y) = 2137 had no signs of AMD (age-related macular degeneration), 2209 had early AMD, 150 had late AMD of which 104 nvAMD	25(OH)D2 and 25(OH)D3) (nmol/l)	Liquid chromatographytandem mass spectrometry (LC-MS/MS)	Norway, Estonia, UK, France, Italy, Greece, Spain	No significant association with serum 25(OH)D concentration (p=0.115)
		Ordóñez-Mena JM et al [2017]	Cross-sectional	8417 (3713 Males +4704 Females); 50-75y	25(OH)D (nmol/L)	Immunoassay	Germany	No significant association with 25(OH)D concentration and low vitamin D status (p=0.46)
		Rees JR et al [2016]	Intervention	2187 (1391 Males+796 Females); 45–75 y	25(OH)D (ng/mL)	Gamma-B 25-Hydroxy Vitamin D Liquid-Phase RIA kit (IDS)	USA/Puerto Rico	No significant association with baseline serum 25(OH)D and/or serum response (data not shown)
		Signorello LB et al [2011]	Cross-sectional	758 = 379 African American (192 Males +187 Females)+ 379 Caucasian (192 Males +187 Females); 40-79y	25(OH)D (ng/mL)	Radioimmunoassay method associated with high intra-assay reliability	USA	No significant association with serum 25(OH)D levels in African Americans and Caucasians (p=0.54, p=0.31)
		Xu X et al [2015]	Cross-sectional	1873 (945 Uygurs (44-55y)+ 928 Kazaks (39-56.4y); Females	25(OH)D (ng/ml)	Roche Modular Analytics E170	China	No significant association with vitamin D status in these 2 ethnic populations (p=0.581, p=0.084)
		Yao S et al [2012]	Case-control	828 case of breast cancer + 843 controls; Female; 25-75y	25(OH)D (ng/mL)	Immunochemiluminometric assay	USA	No significant association with serum 25(OH)D (data not shown)
		Zhang M et al [2017]	Intervention	2,207 (Females); ≥55y	25(OH)D (nmol/L)	RIA (Nichols/Quest Diagnostics, San Clemente, CA or DiaSorin assay (Stillwater, MN)	China	No significant association with 25(OH)D baseline concentration or 25(OH)D dose-response to one-year vitamin D3 intake (data not shown).
rs10783219	[T/A], Intron Variant, VDR gene	Barry EL et al [2014]	Intervention	1787 (1147 Males + 641 Females); 45-75y	25(OH)D (ng/mL)	RIA kit (Immunodiagnostic Systems)	USA	No significant asssociation with baseline 25(OH)D Level (p=0.74), significant assocation with the efficacy of 1000 IU/d vitamin D supplementation (for 1 year) in optimally adherent participants (.05). Significance was set at P ≤ .05.	A/T	A (major)
		Bu FX et al [2010]	Cross-sectional	Discovery cohort 156 (66 Males (44.03 (14.72) y + 90 Females (60.69 (12.82)y) + Replication cohort 340 Females (65.29 (6.72)y)	25(OH)D (nmol/L)	Radioimmunoassay (Nichols/Quest Diagnostics, San Clemente, CA, USA)	USA	No significance association with serum 25(OH)D (p=0.512)
		Engelman CD et al [2008]	Cross-sectional	513AAs (39.1 ± 13.9y) +513HAs (40.2 ± 13.0y) +504 Has (-41.0 ± 13.7y)	25(OH)D (ng/ml) & 1,25(OH) D (pg/ml)	RIA with a 25(OH)D-specific antibody (DiaSorin Inc.,Stillwater, MN)	USA	Significant association with 25(OH)D in San Antionio Hispanics (p=0.004), but no in San Luis Valley Hispanics and Los Angeles African Americans (p=0.498 & p=0.194)	A/T	A (major)
		Jolliffe DA et al [2016]	Cross-sectional	222 (89 Males + 133 Females); 48-94y	25(OH)D2 & 25(OH)D3 (nmol/L)	Isotope-dilution liquid chromatography–tandem mass spectrometry	United Kingdom	No significant associatio of the genotypes (AA, AT, TT) with 25(OH)D level (p=0.25, p=0.29) (AA-Referent genotype)
		Nissen J et al [2014]	Cross-sectional	762: 348 children (181 Females + 167 Males); 10 (4–17)y + 414 adults (209 Females + 205 Males) 41 (18–60)y	25(OH)D (nmol/L)	Liquid chromatography tandem mass spectrometry (LC-MS/MS)	Denmark	No significant association with serum 25(OH)D in adults (p value=0.4908 ; adjusted p value= 0.3913)
		Nissen J et al [2015]	Intervention	92 (32 Males +60 Females); 38.6±12.0y	25(OH)D2 & 25(OH)D3 (nmol/L)	Isotopedilution liquid-chromatography–tandem mass spectrometry	Denmark	No significant association with 25(OH)D concentration at baseline and after intervention with 4 UVB treatments (p=0.82, p=0.69)
		Rees JR et al [2016]	Intervention	2187 (1391 Males+796 Females); 45–75 y	25(OH)D (ng/mL)	Gamma-B 25-Hydroxy Vitamin D Liquid-Phase RIA kit (IDS)	USA/Puerto Rico	Contributed significantly to vitamin D supplementation with 1000 IU/day cholecalciferol for one year (p = 0.03) in univariate model.	A/T	A (major)
		Zhang M et al [2017]	Intervention	2,207 (Females); ≥55y	25(OH)D (nmol/L)	RIA (Nichols/Quest Diagnostics, San Clemente, CA or DiaSorin assay (Stillwater, MN)	China	No significant association with 25(OH)D baseline concentration or 25(OH)D dose-response to one-year vitamin D3 intake (data not shown).
rs1544410	[C/A/G/T], Intron Variant, VDR gene	Arabi A et al [2010]	Cross-sectional	203 adults (132 Females + 71 Males), 65–85y + 336 children (167 Girls + 169 Boys),10–17 y	25-OHD (ng/ml)	Competitive protein-binding assay (Diasorin Incstar, Diasorin, Saluggia, Italy).	Lebanon	No significant difference in mean 25-OHD between the different genotypes (BB, Bb, bb) in adults (p>0.05)
		Batai K et al [2014]	Cross-sectional	654 African Americans 59.0 (10.0)y + 405 European Americans 60.9 (8.4)y (Males)	25(OH)D (nmol/l)	Diasorin® chemiluminescence immunoassay method	USA	No significant association with 25(OH)D level in European Americans (p=0.46) and African Americans (p=0.16)
		Brouwer-Brolsma et al [2016]	Cross-sectional	2544 (1428 Males + 1116 Females); ≥65y	25(OH)D (nmol/l)	Isotope dilution–online solid-phase extraction–liquid chromatography–tandem mass spectrometry (ID-XLC-MS/MS)	Netherlands	No significant association with 25(OH)D level
		Bu FX et al [2010]	Cross-sectional	Discovery cohort 156 (66 Males (44.03 (14.72) y + 90 Females (60.69 (12.82)y) + Replication cohort 340 Females (65.29 (6.72)y)	25(OH)D (nmol/L)	Radioimmunoassay (Nichols/Quest Diagnostics, San Clemente, CA, USA)	USA	No significant association with serum 25(OH)D (p=0.278)
		Cooper JD et al [2011]	Case-control	8517 T1DM (Type 1 Diabetes Mellitus; 3-72y) + 2610 controls (17-65y)	25(OH)D (nmol/L)	DiaSorin radioimmunoassay	United Kingdom	No significant association with serum levels of 25(OH)D (p=0.27)
		Engelman CD et al [2008]	Cross-sectional	513AAs (39.1 ± 13.9y) +513HAs (40.2 ± 13.0y) +504 Has (41.0 ± 13.7y)	25(OH)D (ng/ml) & 1,25(OH) D (pg/ml)	RIA with a 25(OH)D-specific antibody (DiaSorin Inc.,Stillwater, MN)	USA	No significant association with vitamin D status (data not shown)
		Gaffney-Stomberg E et al [2017]	Intervention	748 (450 Males +298 Females); 18-42y	25OHD & 1,25(OH)2D3 (ng/mL)	Rdioimmunoassays(DiaSorin Inc., Stillwater, MN, USA)	USA	Minor allele was significantly associated with higher circulating 25OHD in the full set of volunteers in the discovery data set (b ¼ 2.035, p < 0.01), although this finding did not survive the FDR (False discovery rate) in the replication data set (p ¼ 0.08).	C/T	T (minor)
		Gilbert R et al [2015]	Case-control	1275 prostate cancer cases+2062 controls (Males); 50-69y	25(OH)D & 1,25(OH)2D (pg/mL)	Tandem mass spectrometry	United Kingdom	No significant association was found with 25(OH)D concentration (p=0.07), significant association was found with 1,25(OH)2D concentration (p=0.02)	G/A	A (minor)
		Issa CT et al [2016]	Cross-sectional	142 (28 Males + 114 Females); >60y	25(OH)D (ng/mL)	High-performance liquid chromatography	Brazil	No significant associtation with 25(OH)D concentration (p= 0.065)
		Junaid K et al [2015]	Cross-sectional	215 (Females); 15-45y	25 (OH)D (nmol/L)	IDS enzyme immunoassay (Immunodiagnostic Systems, Boldon, UK).	Pakistan	No significant association was found with with 25(OH)D concentration (p=0.26, CC vs CT/TT genotypes)
		Kahraman H et al [2004]	Case-control	38 osteomalacia+31 controls; M/F; age (41.92±16.11 cases; 9.26±11.98 controls)	25OHD (nM)	Diasorin 25OHD RIA kit (Stillwater, MN, USA)	Turkey	No significant association was found in control group between 25(OH)D and BsmI genotypes (p=0.916)
		Laaksonen M et al [2002]	Cross-sectional	24 premenopausal women (22–45y) + 69 postmenopausal women (48–65y)	25-OH-D (μg/l)	A method based on competitive protein binding	Finland	The winter value of 25-OH-D was highest for the BB genotype in both age groups (analysis of covariance [ANCOVA]; premenopausal women P= 0.5, postmenopausal women P= 0.03, and for the groups combined p=0.02	B/b	B (major)
		Li H et al [2014]	Cross-sectional	1199 (749 Males (49.3±13.1y) + 450 Females (47.3±12.4y))	25 (OH)D (nmol/L)	Radioimmunoassay (Diasorin Inc, Stillwater, Minnesota, USA)	China	No significant association between rs1544410 and serum levels of 25(OH)D (p=0.71)
		Macdonald HM et al [2006]	Cross-sectional	3100 (Females); 50–63y	25(OH)D (ng/ml)	High-performance liquid chromatography (HPLC)	United Kingdom	No significant association with serum 25(OH)D concentration (data not shown).
		McKay GJ et al [2017]	Cross-sectional	4496 (2028 Males + 2468 Females; >65y) = 2137 had no signs of AMD (age-related macular degeneration), 2209 had early AMD, 150 had late AMD of which 104 nvAMD	25(OH)D2 and 25(OH)D3) (nmol/l)	Liquid chromatographytandem mass spectrometry (LC-MS/MS)	Norway, Estonia, UK, France, Italy, Greece, Spain	No significant association with 25(OH)D level (p=0.216)
		Rees JR et al [2016]	Intervention	2187 (1391 Males+796 Females); 45–75 y	25(OH)D (ng/mL)	Gamma-B 25-Hydroxy Vitamin D Liquid-Phase RIA kit (IDS)	USA/Puerto Rico	No significant association with baseline serum 25(OH)D and/or serum response (data not shown)
		Reimers LL et al [2015]	Case-control	967 breast cancer cases + 993 controls (Females); ≥20y	25(OH)D (ng/mL)	Diasorin radioimmunoassay (RIA)	USA	No signficinat association with 25(OH)D concentration (p=0.93)
		Robien K et al [2013]	Cross-sectional	504 (220 Males + 284 Females); 45–74y	25 (OH)D (nmol/L)	Competitive chemiluminescence immunoassay on the DiaSorin LIAISON platform	Singapore	No significant association with serum levels of 25(OH)D (data not shown)
		Sadat-Ali M et al [2016]	Cross-sectional	283 (39Males + 244 Females); 18-80y	25(OH)D (ng/mL)	DiaSorin (Liaison®, Saluggia, Italy)	Saudi Arabia	No significant association with 25(OH)D level (Data not shown)
		Schuch NJ et al [2013]	Cross-sectional	116 subject with MetSyn + 127 without MetSyn (39% Males and 61% Females); 51±15y	25(OH)D3 (ng/ml)	High Performance Liquid Chromatography (HPLC; Immundiagnostik AG, Germany).	Brazil	Significant association with 25(OH)D3 concentration (p=0.023) in subject without MetSyn	A/G	A (major)
		Signorello LB et al [2011]	Cross-sectional	758 = 379 African American (192 Males +187 Females)+ 379 Caucasian (192 Males +187 Females); 40-79y	25(OH)D (ng/mL)	Radioimmunoassay method associated with high intra-assay reliability	USA	No significant association with serum 25(OH)D levels in African Americans and Caucasians (p=0.43, p=0.55)
		Touvier M et al [2015]	Cross-sectional	1828 (883 Males + 995 Females); <65y	25(OH)D (ngml -1)	Roche Cobas electrochemoluminescent immunoassay (Roche Diagnostics, Meylan, France)	France	No significant association with 25(OH)D concentration (p=0.6)
		Vupputuri MR et al [2006]	Cross-sectional	105 (51 Males + 54 Females); 43.3±9.7 years	25(OH)D (ng/mL)	Radioimmunoassay (Diasorin)	India	No significant association of the genotypes (BB, Bb, bb) and serum 25(OH)D
		Waterhouse M et al [2014]	Intervention	385 (206 Males + 179 Females); 60-84y	25(OH)D (nmol/L)	Chemiluminescent immunoassay (LIAISON 25(OH)D Vitamin D TOTAL Assay; DiaSorin, Inc)	Australia	No significant association with 25(OH)D baseline serum and the response to 12 months of months supplementation with either 30,000 IU or 60,000 IU of vitamin D3 (p=0.15, p=0.95)
		Wu X et al [2016]	Case-control	426 histologically confirmed primary NSCLC (Non-Small Cell Lung Cancer) (242 Males + 184 Females; 57.4 ± 5.8y) + 445 controls (269 Males + 176 Females; 59.6 (±4.7)y)	25(OH)D (ng/mL)	Radioimmunoassay (RIA) method (DiaSorin, Stillwater, MN, USA)	China	No significant associtaion with 25(OH)D concentration in the controls (p=0.23)
		Xu X et al [2015]	Cross-sectional	1873 (945 Uygurs (44-55y)+ 928 Kazaks (39-56.4y); Females	25(OH)D (ng/ml)	Roche Modular Analytics E170	China	No significant association with vitamin D status in these 2 ethnic populations (p=0.815, p=0.812)
		Yao S et al [2012]	Case-control	828 case of breast cancer + 843 controls; Female; 25-75y	25(OH)D (ng/mL)	Immunochemiluminometric assay	USA	No significant association with serum 25(OH)D (data not shown)
		Zhang M et al [2017]	Intervention	2,207 (Females); ≥55y	25(OH)D (nmol/L)	RIA (Nichols/Quest Diagnostics, San Clemente, CA or DiaSorin assay (Stillwater, MN)	China	No significant association with 25(OH)D baseline concentration or 25(OH)D dose-response to one-year vitamin D3 intake (data not shown).
rs1540339	[C/T], Intron Variant, VDR gene	Robien K et al [2013]	Cross-sectional	504 (220 Males + 284 Females); 45–74y	25 (OH)D (nmol/L)	Competitive chemiluminescence immunoassay on the DiaSorin LIAISON platform	Singapore	No significant association with serum levels of 25(OH)D (data not shown)
		Yao S et al [2012]	Case-control	828 case of breast cancer + 843 controls; Female; 25-75y	25(OH)D (ng/mL)	Immunochemiluminometric assay	USA	No significant association with serum 25(OH)D (data not shown)
rs11168275	[T/C], Intron Variant, VDR gene	Robien K et al [2013]	Cross-sectional	504 (220 Males + 284 Females); 45–74y	25 (OH)D (nmol/L)	Competitive chemiluminescence immunoassay on the DiaSorin LIAISON platform	Singapore	No significant association with serum levels of 25(OH)D (data not shown)
		Xu X et al [2015]	Cross-sectional	1873 (945 Uygurs (44-55y)+ 928 Kazaks (39-56.4y); Females	25(OH)D (ng/ml)	Roche Modular Analytics E170	China	No significant association with vitamin D status in these 2 ethnic populations (p=0.704, p=0.067)
rs12717991	[C/T], Intron Variant, VDR gene	McKay GJ et al [2017]	Cross-sectional	4496 (2028 Males + 2468 Females; >65y) = 2137 had no signs of AMD (age-related macular degeneration), 2209 had early AMD, 150 had late AMD of which 104 nvAMD	25(OH)D2 and 25(OH)D3) (nmol/l)	Liquid chromatographytandem mass spectrometry (LC-MS/MS)	Norway, Estonia, UK, France, Italy, Greece, Spain	No significant association with 25(OH)D level (p=0.747)
		Signorello LB et al [2011]	Cross-sectional	758 = 379 African American (192 Males +187 Females)+ 379 Caucasian (192 Males +187 Females); 40-79y	25(OH)D (ng/mL)	Radioimmunoassay method associated with high intra-assay reliability	USA	No significant association with serum 25(OH)D levels in African Americans and Caucasians (p=0.65, p=0.85)
		Xu X et al [2015]	Cross-sectional	1873 (945 Uygurs (44-55y)+ 928 Kazaks (39-56.4y); Females	25(OH)D (ng/ml)	Roche Modular Analytics E170	China	No significant association with vitamin D status in these 2 ethnic populations (p=0.200, p=0.362)
		Yao S et al [2012]	Case-control	828 case of breast cancer + 843 controls; Female; 25-75y	25(OH)D (ng/mL)	Immunochemiluminometric assay	USA	No significant association with serum 25(OH)D (data not shown)
		Zhang M et al [2017]	Intervention	2,207 (Females); ≥55y	25(OH)D (nmol/L)	RIA (Nichols/Quest Diagnostics, San Clemente, CA or DiaSorin assay (Stillwater, MN)	China	No significant association with 25(OH)D baseline concentration or 25(OH)D dose-response to one-year vitamin D3 intake (data not shown).
rs2239181	[A/C], Intron Variant, VDR gene	Reimers LL et al [2015]	Case-control	967 breast cancer cases + 993 controls (Females); ≥20y	25(OH)D (ng/mL)	Diasorin radioimmunoassay (RIA)	USA	No significant association with vitamin D status (p=0.97)
		Zhang M et al [2017]	Intervention	2,207 (Females); ≥55y	25(OH)D (nmol/L)	RIA (Nichols/Quest Diagnostics, San Clemente, CA or DiaSorin assay (Stillwater, MN)	China	No significant association with 25(OH)D baseline concentration or 25(OH)D dose-response to one-year vitamin D3 intake (data not shown).
rs7299460	[C/T], Intron Variant, VDR gene	Reimers LL et al [2015]	Case-control	967 breast cancer cases + 993 controls (Females); ≥20y	25(OH)D (ng/mL)	Diasorin radioimmunoassay (RIA)	USA	No significant association with vitamin D status (p=0.69)
		Signorello LB et al [2011]	Cross-sectional	758 = 379 African American (192 Males +187 Females)+ 379 Caucasian (192 Males +187 Females); 40-79y	25(OH)D (ng/mL)	Radioimmunoassay method associated with high intra-assay reliability	USA	No significant association with serum 25(OH)D levels in African Americans and Caucasians (p=0.56, p=0.95)
		Yao S et al [2012]	Case-control	828 case of breast cancer + 843 controls; Female; 25-75y	25(OH)D (ng/mL)	Immunochemiluminometric assay	USA	No significant association with serum 25(OH)D (data not shown)
rs10875694	[T/A], Intron Variant, VDR gene	Reimers LL et al [2015]	Case-control	967 breast cancer cases + 993 controls (Females); ≥20y	25(OH)D (ng/mL)	Diasorin radioimmunoassay (RIA)	USA	No significant association with vitamin D status (p=0.54)
rs3782905	[G/C], Intron Variant, VDR gene	Engelman CD et al [2008]	Cross-sectional	513AAs (39.1 ± 13.9y) +513HAs (40.2 ± 13.0y) +504 Has (41.0 ± 13.7y)	25(OH)D (ng/ml) & 1,25(OH) D (pg/ml)	RIA with a 25(OH)D-specific antibody (DiaSorin Inc.,Stillwater, MN)	USA	No significant association with vitamin D status (data not shown)
		Reimers LL et al [2015]	Case-control	967 breast cancer cases + 993 controls (Females); ≥20y	25(OH)D (ng/mL)	Diasorin radioimmunoassay (RIA)	USA	No significant association with vitamin D status (p=0.18)
		Robien K et al [2013]	Cross-sectional	504 (220 Males + 284 Females); 45–74y	25 (OH)D (nmol/L)	Competitive chemiluminescence immunoassay on the DiaSorin LIAISON platform	Singapore	No significant association with serum levels of 25(OH)D (data not shown)
		Signorello LB et al [2011]	Cross-sectional	758 = 379 African American (192 Males +187 Females)+ 379 Caucasian (192 Males +187 Females); 40-79y	25(OH)D (ng/mL)	Radioimmunoassay method associated with high intra-assay reliability	USA	No significant association with serum 25(OH)D levels in African Americans and Caucasians (p=0.37, p=0.13)
		Yao S et al [2012]	Case-control	828 case of breast cancer + 843 controls; Female; 25-75y	25(OH)D (ng/mL)	Immunochemiluminometric assay	USA	No significant association with serum 25(OH)D (data not shown)
		Zhang M et al [2017]	Intervention	2,207 (Females); ≥55y	25(OH)D (nmol/L)	RIA (Nichols/Quest Diagnostics, San Clemente, CA or DiaSorin assay (Stillwater, MN)	China	No significant association with 25(OH)D baseline concentration or 25(OH)D dose-response to one-year vitamin D3 intake (data not shown).
		Zhou JC et al [2015]	Intervention	181 (Males); 18–69y	25(OH)D (nmol/l)	Enzyme immunoassay (catalogue no. AC-57F1; IDS Ltd, Tyne & Wear, UK).	China	No significant association with the baseline 25(OH)D concentration (p=0.608)
rs2544038	[T/C], 2KB Upstream Variant, HDAC7 gene	Reimers LL et al [2015]	Case-control	967 breast cancer cases + 993 controls (Females); ≥20y	25(OH)D (ng/mL)	Diasorin radioimmunoassay (RIA)	USA	No significant association with vitamin D status (p=0.19)
rs11168314	[G/A/C/T], None, VDR gene	Reimers LL et al [2015]	Case-control	967 breast cancer cases + 993 controls (Females); ≥20y	25(OH)D (ng/mL)	Diasorin radioimmunoassay (RIA)	USA	No significant association with vitamin D status (p=0.88)
rs2408876	[T/A/C], Intron Variant, VDR gene	Reimers LL et al [2015]	Case-control	967 breast cancer cases + 993 controls (Females); ≥20y	25(OH)D (ng/mL)	Diasorin radioimmunoassay (RIA)	USA	Significant association with serum 25(OH)D (p=0.03)	T/C	T (major)
		Yao S et al [2012]	Case-control	828 case of breast cancer + 843 controls; Female; 25-75y	25(OH)D (ng/mL)	Immunochemiluminometric assay	USA	No significant association with serum 25(OH)D (data not shown)
		Zhang M et al [2017]	Intervention	2,207 (Females); ≥55y	25(OH)D (nmol/L)	RIA (Nichols/Quest Diagnostics, San Clemente, CA or DiaSorin assay (Stillwater, MN)	China	No significant association with 25(OH)D baseline concentration or 25(OH)D dose-response to one-year vitamin D3 intake (data not shown).
rs2239182	[T/C], Intron Variant, VDR gene	McKay GJ et al [2017]	Cross-sectional	4496 (2028 Males + 2468 Females; >65y) = 2137 had no signs of AMD (age-related macular degeneration), 2209 had early AMD, 150 had late AMD of which 104 nvAMD	25(OH)D2 and 25(OH)D3) (nmol/l)	Liquid chromatographytandem mass spectrometry (LC-MS/MS)	Norway, Estonia, UK, France, Italy, Greece, Spain	No significant association with serum 25(OH)D concentration (p=0.450)
		Reimers LL et al [2015]	Case-control	967 breast cancer cases + 993 controls (Females); ≥20y	25(OH)D (ng/mL)	Diasorin radioimmunoassay (RIA)	USA	No significant association with vitamin D status (p=0.98)
		Robien K et al [2013]	Cross-sectional	504 (220 Males + 284 Females); 45–74y	25 (OH)D (nmol/L)	Competitive chemiluminescence immunoassay on the DiaSorin LIAISON platform	Singapore	No significant association with serum levels of 25(OH)D (data not shown)
		Signorello LB et al [2011]	Cross-sectional	758 = 379 African American (192 Males +187 Females)+ 379 Caucasian (192 Males +187 Females); 40-79y	25(OH)D (ng/mL)	Radioimmunoassay method associated with high intra-assay reliability	USA	No significant association with serum 25(OH)D levels in African Americans and Caucasians (p=0.36, p=0.05)
		Yao S et al [2012]	Case-control	828 case of breast cancer + 843 controls; Female; 25-75y	25(OH)D (ng/mL)	Immunochemiluminometric assay	USA	No significant association with serum 25(OH)D (data not shown)
		Zhang M et al [2017]	Intervention	2,207 (Females); ≥55y	25(OH)D (nmol/L)	RIA (Nichols/Quest Diagnostics, San Clemente, CA or DiaSorin assay (Stillwater, MN)	China	No significant association with 25(OH)D baseline concentration or 25(OH)D dose-response to one-year vitamin D3 intake (data not shown).
rs11168287	[G/A], Intron Variant, VDR gene	Reimers LL et al [2015]	Case-control	967 breast cancer cases + 993 controls (Females); ≥20y	25(OH)D (ng/mL)	Diasorin radioimmunoassay (RIA)	USA	No significant association with vitamin D status (p=0.78)
		Robien K et al [2013]	Cross-sectional	504 (220 Males + 284 Females); 45–74y	25 (OH)D (nmol/L)	Competitive chemiluminescence immunoassay on the DiaSorin LIAISON platform	Singapore	No significant association with serum levels of 25(OH)D (data not shown)
		Signorello LB et al [2011]	Cross-sectional	758 = 379 African American (192 Males +187 Females)+ 379 Caucasian (192 Males +187 Females); 40-79y	25(OH)D (ng/mL)	Radioimmunoassay method associated with high intra-assay reliability	USA	No significant association with serum 25(OH)D levels in African Americans and Caucasians (p=0.39, p=0.38)
		Waterhouse M et al [2014]	Intervention	385 (206 Males + 179 Females); 60-84y	25(OH)D (nmol/L)	Chemiluminescent immunoassay (LIAISON 25(OH)D Vitamin D TOTAL Assay; DiaSorin, Inc)	Australia	No significant association with 25(OH)D baseline serum and the response to 12 months of months supplementation with either 30,000 IU or 60,000 IU of vitamin D3 (p=0.15, p=0.95)
		Yao S et al [2012]	Case-control	n= 828 case of breast cancer + 843 controls; Female; 25-75y	25(OH)D (ng/mL)	Immunochemiluminometric assay	USA	No significant association with serum 25(OH)D (data not shown)
		Zhang M et al [2017]	Intervention	2,207 (Females); ≥55y	25(OH)D (nmol/L)	RIA (Nichols/Quest Diagnostics, San Clemente, CA or DiaSorin assay (Stillwater, MN)	China	No significant association with 25(OH)D baseline concentration or 25(OH)D dose-response to one-year vitamin D3 intake (data not shown).
rs2239186	[A/C/G], Intron Variant, VDR gene	Bu FX et al [2010]	Cross-sectional	Discovery cohort 156 (66 Males (44.03 (14.72) y + 90 Females (60.69 (12.82)y) + Replication cohort 340 Females (65.29 (6.72)y)	25(OH)D (nmol/L)	Radioimmunoassay (Nichols/Quest Diagnostics, San Clemente, CA, USA)	USA	No significant association with serum 25(OH)D (p=0.150)
		McKay GJ et al [2017]	Cross-sectional	4496 (2028 Males + 2468 Females; >65y) = 2137 had no signs of AMD (age-related macular degeneration), 2209 had early AMD, 150 had late AMD of which 104 nvAMD	25(OH)D2 and 25(OH)D3) (nmol/l)	Liquid chromatographytandem mass spectrometry (LC-MS/MS)	Norway, Estonia, UK, France, Italy, Greece, Spain	Significant association with serum 25(OH)D concentration (p=0.002) in subjects with no AMD	NA	NA
		Robien K et al [2013]	Cross-sectional	504 (220 Males + 284 Females); 45–74y	25 (OH)D (nmol/L)	Competitive chemiluminescence immunoassay on the DiaSorin LIAISON platform	Singapore	No significant association with serum levels of 25(OH)D (data not shown)
		Signorello LB et al [2011]	Cross-sectional	758 = 379 African American (192 Males +187 Females)+ 379 Caucasian (192 Males +187 Females); 40-79y	25(OH)D (ng/mL)	Radioimmunoassay method associated with high intra-assay reliability	USA	No significant association with serum 25(OH)D levels in African Americans (p=0.02) or in Caucasians (p=0.42) (p-value cutoffs of 1.06 x 10-3)
		Yao S et al [2012]	Case-control	n= 828 case of breast cancer + 843 controls; Female; 25-75y	25(OH)D (ng/mL)	Immunochemiluminometric assay	USA	Significant association with serum level of 25OHD in AA (American women of African ancestry) controls (p=0.006); no significant association in EA (American women of European ancestry) controlS (p=0.20)	A/G	G (minor)
		Zhang M et al [2017]	Intervention	2,207 (Females); ≥55y	25(OH)D (nmol/L)	RIA (Nichols/Quest Diagnostics, San Clemente, CA or DiaSorin assay (Stillwater, MN)	China	No significant association with 25(OH)D baseline concentration or 25(OH)D dose-response to one-year vitamin D3 intake (data not shown).
rs2071358	[G/C/T], 500B Downstream Variant, COL2A1 gene	Reimers LL et al [2015]	Case-control	967 breast cancer cases + 993 controls (Females); ≥20y	25(OH)D (ng/mL)	Diasorin radioimmunoassay (RIA)	USA	No significant association of genotypes (CC, CA, AA) with 25(OH)D level (p=0.06)
rs7139166	[C/G], 2KB Upstream Variant, VDR gene	Barry EL et al [2014]	Intervention	1787 (1147 Males + 641 Females); 45-75y	25(OH)D (ng/mL)	RIA kit (Immunodiagnostic Systems)	USA	No significant association with baseline 25(OH)D Level (p=0.99), but significant association with the efficacy of 1000 IU/d vitamin D supplementation (for 1 year) increasing 25(OH)D when the analyses were restricted to optimally adherent participants (.04)	C/G	G (minor)
		Nissen J et al [2014]	Cross-sectional	762: 348 children (181 Females + 167 Males); 10 (4–17)y + 414 adults (209 Females + 205 Males) 41 (18–60)y	25(OH)D (nmol/L)	Liquid chromatography tandem mass spectrometry (LC-MS/MS)	Denmark	No significant association with serum 25(OH)D in adults (p value=0.2755 ; adjusted p value= 0.4324)
		Nissen J et al [2015]	Intervention	92 (32 Males +60 Females); 38.6±12.0y	25(OH)D2 & 25(OH)D3 (nmol/L)	Isotopedilution liquid-chromatography–tandem mass spectrometry	Denmark	No significant association with 25(OH)D concentration at baseline and after intervention with 4 UVB treatments (p=0.53, p=0.81)
		Rees JR et al [2016]	Intervention	2187 (1391 Males+796 Females); 45–75 y	25(OH)D (ng/mL)	Gamma-B 25-Hydroxy Vitamin D Liquid-Phase RIA kit (IDS)	USA/Puerto Rico	No significant association with baseline serum 25(OH)D and/or serum response (data not shown)
		Waterhouse M et al [2014]	Intervention	385 (206 Males + 179 Females); 60-84y	25(OH)D (nmol/L)	Chemiluminescent immunoassay (LIAISON 25(OH)D Vitamin D TOTAL Assay; DiaSorin, Inc)	Australia	No significant association with 25(OH)D serum response to 12 months of months supplementation with either 30,000 IU or 60,000 IU of vitamin D3 (p=0.52, p=0.76)
rs11568820	[C/T], None, VDR gene	Abbas S et al [2008]	Case-control	1391 cases with breast cancer + 1365 controls, (Females); 50-75 years	25(OH)D (nmol/l)	OCTEIA 25-hydroxyvitamin D enzyme immunoassay (IDS, Immunodiagnostic Systems Limited, Boldon, UK)	Germany	No significant association of the genotypes (GG, GA, AA) and 25(OH)D concentration (p=0.56)
		Batai K et al [2014]	Cross-sectional	654 African Americans 59.0 (10.0)y + 405 European Americans 60.9 (8.4)y (Males)	25(OH)D (nmol/l)	Diasorin® chemiluminescence immunoassay method	USA	No statistically significant association with 25(OH)D level in European Americans (p=0.25) and African Americans (data not shown)
		Barry EL et al [2014]	Intervention	1787 (1147 Males + 641 Females); 45-75y	25(OH)D (ng/mL)	RIA kit (Immunodiagnostic Systems)	USA	Showed no association with baseline 25(OH)D Level (p=0.49) or with the efficacy of 1000 IU/d vitamin D supplementation (for 1 year) increasing 25(OH)D (p=0.90)
		Brouwer-Brolsma et al [2016]	Cross-sectional	2544 (1428 Males + 1116 Females); ≥65y	25(OH)D (nmol/l)	Isotope dilution–online solid-phase extraction–liquid chromatography–tandem mass spectrometry (ID-XLC-MS/MS)	Netherlands	No significant association with 25(OH)D level
		Bu FX et al [2010]	Cross-sectional	Discovery cohort 156 (66 Males (44.03 (14.72) y + 90 Females (60.69 (12.82)y) + Replication cohort 340 Females (65.29 (6.72)y)	25(OH)D (nmol/L)	Radioimmunoassay (Nichols/Quest Diagnostics, San Clemente, CA, USA)	USA	No significant association with serum 25(OH)D (p=0.335)
		Cooper JD et al [2011]	Case-control	8517 T1DM (Type 1 Diabetes Mellitus; 3-72y) + 2610 controls (17-65y)	25(OH)D (nmol/L)	DiaSorin radioimmunoassay	United Kingdom	No significant association with serum levels of 25(OH)D (p=0.13)
		Gaffney-Stomberg E et al [2017]	Intervention	748 (450 Males +298 Females); 18-42y	25OHD & 1,25(OH)2D3 (ng/mL)	Rdioimmunoassays(DiaSorin Inc., Stillwater, MN, USA)	USA	No significant association with 25(OH)D level (Data not shown)
		Gilbert R et al [2015]	Case-control	1275 prostate cancer cases+2062 controls (Males); 50-69y	25(OH)D & 1,25(OH)2D (pg/mL)	Tandem mass spectrometry	United Kingdom	No significant association with serum 25(OH)D concentration (p=0.55), but significance in 1,25(OH)2D concentration (p=0.01)	G/A	G (major)
		Macdonald HM et al [2006]	Cross-sectional	3100 (Females); 50–63y	25(OH)D (ng/ml)	High-performance liquid chromatography (HPLC)	United Kingdom	No significant differences between Cdx-2 and 25(OH)D (p=0.93)
		Rees JR et al [2016]	Intervention	2187 (1391 Males+796 Females); 45–75 y	25(OH)D (ng/mL)	Gamma-B 25-Hydroxy Vitamin D Liquid-Phase RIA kit (IDS)	USA/Puerto Rico	No significant association with baseline serum 25(OH)D and/or serum response (data not shown)
		Signorello LB et al [2011]	Cross-sectional	758 = 379 African American (192 Males +187 Females)+ 379 Caucasian (192 Males +187 Females); 40-79y	25(OH)D (ng/mL)	Radioimmunoassay method associated with high intra-assay reliability	USA	No significant association with serum 25(OH)D levels in African Americans and Caucasians (p=0.74, p=0.33)
		Touvier M et al [2015]	Cross-sectional	1828 (883 Males + 995 Females); <65y	25(OH)D (ngml -1)	Roche Cobas electrochemoluminescent immunoassay (Roche Diagnostics, Meylan, France)	France	No significant association with 25(OH)D concentration in the controls (p=0.9)
		Waterhouse M et al [2014]	Intervention	385 (206 Males + 179 Females); 60-84y	25(OH)D (nmol/L)	Chemiluminescent immunoassay (LIAISON 25(OH)D Vitamin D TOTAL Assay; DiaSorin, Inc)	Australia	No significant association with 25(OH)D baseline serum and the response to 12 months of months supplementation with either 30,000 IU or 60,000 IU of vitamin D3 (p=0.15, p=0.95)
		Wu X et al [2016]	Case-control	426 histologically confirmed primary NSCLC (Non-Small Cell Lung Cancer) (242 Males + 184 Females; 57.4 ± 5.8y) + 445 controls (269 Males + 176 Females; 59.6 (±4.7)y)	25(OH)D (ng/mL)	Radioimmunoassay (RIA) method (DiaSorin, Stillwater, MN, USA)	China	The association with 25(OH)D concentration was not significant in the controls (p=0.56)
		Yao S et al [2012]	Case-control	n= 828 case of breast cancer + 843 controls; Female; 25-75y	25(OH)D (ng/mL)	Immunochemiluminometric assay	USA	No significant association with serum 25(OH)D (data not shown)
		Zhou JC et al [2015]	Intervention	181 (Males); 18–69y	25(OH)D (nmol/l)	Enzyme immunoassay (catalogue no. AC-57F1; IDS Ltd, Tyne & Wear, UK).	China	No significant association with the baseline 25(OH)D concentration (p=0.913)
rs11168268	[G/A], Intron Variant, VDR gene	McKay GJ et al [2017]	Cross-sectional	4496 (2028 Males + 2468 Females; >65y) = 2137 had no signs of AMD (age-related macular degeneration), 2209 had early AMD, 150 had late AMD of which 104 nvAMD	25(OH)D2 and 25(OH)D3) (nmol/l)	Liquid chromatographytandem mass spectrometry (LC-MS/MS)	Norway, Estonia, UK, France, Italy, Greece, Spain	No significant association with 25(OH)D level (p=0.535)
		Robien K et al [2013]	Cross-sectional	504 (220 Males + 284 Females); 45–74y	25 (OH)D (nmol/L)	Competitive chemiluminescence immunoassay on the DiaSorin LIAISON platform	Singapore	No significant association with serum levels of 25(OH)D (data not shown)
		Signorello LB et al [2011]	Cross-sectional	758 = 379 African American (192 Males +187 Females)+ 379 Caucasian (192 Males +187 Females); 40-79y	25(OH)D (ng/mL)	Radioimmunoassay method associated with high intra-assay reliability	USA	No significant association with serum 25(OH)D levels in African Americans and Caucasians (p=0.25, p=0.19)
		Yao S et al [2012]	Case-control	828 case of breast cancer + 843 controls; Female; 25-75y	25(OH)D (ng/mL)	Immunochemiluminometric assay	USA	No significant association with serum 25(OH)D (data not shown)
		Zhang M et al [2017]	Intervention	2,207 (Females); ≥55y	25(OH)D (nmol/L)	RIA (Nichols/Quest Diagnostics, San Clemente, CA or DiaSorin assay (Stillwater, MN)	China	No significant association with 25(OH)D baseline concentration or 25(OH)D dose-response to one-year vitamin D3 intake (data not shown).
rs11574077	[T/C], Intron Variant, VDR gene	McKay GJ et al [2017]	Cross-sectional	4496 (2028 Males + 2468 Females; >65y) = 2137 had no signs of AMD (age-related macular degeneration), 2209 had early AMD, 150 had late AMD of which 104 nvAMD	25(OH)D2 and 25(OH)D3) (nmol/l)	Liquid chromatographytandem mass spectrometry (LC-MS/MS)	Norway, Estonia, UK, France, Italy, Greece, Spain	No significant association with 25(OH)D level (p=0.101)
rs2107301	[G/A/T], Intron Variant, VDR gene	McKay GJ et al [2017]	Cross-sectional	4496 (2028 Males + 2468 Females; >65y) = 2137 had no signs of AMD (age-related macular degeneration), 2209 had early AMD, 150 had late AMD of which 104 nvAMD	25(OH)D2 and 25(OH)D3) (nmol/l)	Liquid chromatographytandem mass spectrometry (LC-MS/MS)	Norway, Estonia, UK, France, Italy, Greece, Spain	No significant association with 25(OH)D level (p=0.260)
		Robien K et al [2013]	Cross-sectional	504 (220 Males + 284 Females); 45–74y	25 (OH)D (nmol/L)	Competitive chemiluminescence immunoassay on the DiaSorin LIAISON platform	Singapore	No significant association with serum levels of 25(OH)D (data not shown)
		Signorello LB et al [2011]	Cross-sectional	758 = 379 African American (192 Males +187 Females)+ 379 Caucasian (192 Males +187 Females); 40-79y	25(OH)D (ng/mL)	Radioimmunoassay method associated with high intra-assay reliability	USA	No significant association with serum 25(OH)D levels in African Americans and Caucasians (p=0.50, p=0.82)
		Zhang M et al [2017]	Intervention	2,207 (Females); ≥55y	25(OH)D (nmol/L)	RIA (Nichols/Quest Diagnostics, San Clemente, CA or DiaSorin assay (Stillwater, MN)	China	No significant association with 25(OH)D baseline concentration or 25(OH)D dose-response to one-year vitamin D3 intake (data not shown).
rs2283342	[A/G], Intron Variant, VDR gene	McKay GJ et al [2017]	Cross-sectional	4496 (2028 Males + 2468 Females; >65y) = 2137 had no signs of AMD (age-related macular degeneration), 2209 had early AMD, 150 had late AMD of which 104 nvAMD	25(OH)D2 and 25(OH)D3) (nmol/l)	Liquid chromatographytandem mass spectrometry (LC-MS/MS)	Norway, Estonia, UK, France, Italy, Greece, Spain	No significant association with 25(OH)D level (p=0.055)
		Robien K et al [2013]	Cross-sectional	504 (220 Males + 284 Females); 45–74y	25 (OH)D (nmol/L)	Competitive chemiluminescence immunoassay on the DiaSorin LIAISON platform	Singapore	No significant association with serum levels of 25(OH)D (data not shown)
rs886441	[G/A/C], Intron Variant, VDR gene	Engelman CD et al [2008]	Cross-sectional	513AAs (39.1 ± 13.9y) +513HAs (40.2 ± 13.0y) +504 Has (41.0 ± 13.7y)	25(OH)D (ng/ml) & 1,25(OH) D (pg/ml)	RIA with a 25(OH)D-specific antibody (DiaSorin Inc.,Stillwater, MN)	USA	No significant association with vitamin D status (data not shown)
		McKay GJ et al [2017]	Cross-sectional	4496 (2028 Males + 2468 Females; >65y) = 2137 had no signs of AMD (age-related macular degeneration), 2209 had early AMD, 150 had late AMD of which 104 nvAMD	25(OH)D2 and 25(OH)D3) (nmol/l)	Liquid chromatographytandem mass spectrometry (LC-MS/MS)	Norway, Estonia, UK, France, Italy, Greece, Spain	No significant association with 25(OH)D level (p=0.237)
		Signorello LB et al [2011]	Cross-sectional	758 = 379 African American (192 Males +187 Females)+ 379 Caucasian (192 Males +187 Females); 40-79y	25(OH)D (ng/mL)	Radioimmunoassay method associated with high intra-assay reliability	USA	No significant association with serum 25(OH)D levels in African Americans and Caucasians (p=0.60, p=0.44)
		Yao S et al [2012]	Case-control	828 case of breast cancer + 843 controls; Female; 25-75y	25(OH)D (ng/mL)	Immunochemiluminometric assay	USA	No significant association with serum 25(OH)D (data not shown)
		Zhang M et al [2017]	Intervention	2,207 (Females); ≥55y	25(OH)D (nmol/L)	RIA (Nichols/Quest Diagnostics, San Clemente, CA or DiaSorin assay (Stillwater, MN)	China	No significant association with 25(OH)D baseline concentration or 25(OH)D dose-response to one-year vitamin D3 intake (data not shown).
rs3819545	[A/G/T], Intron Variant, VDR gene	McKay GJ et al [2017]	Cross-sectional	4496 (2028 Males + 2468 Females; >65y) = 2137 had no signs of AMD (age-related macular degeneration), 2209 had early AMD, 150 had late AMD of which 104 nvAMD	25(OH)D2 and 25(OH)D3) (nmol/l)	Liquid chromatographytandem mass spectrometry (LC-MS/MS)	Norway, Estonia, UK, France, Italy, Greece, Spain	No significant association with 25(OH)D level (p=0.399)
		Yao S et al [2012]	Case-control	828 case of breast cancer + 843 controls; Female; 25-75y	25(OH)D (ng/mL)	Immunochemiluminometric assay	USA	No significant association with serum 25(OH)D (data not shown)
		Zhang M et al [2017]	Intervention	2,207 (Females); ≥55y	25(OH)D (nmol/L)	RIA (Nichols/Quest Diagnostics, San Clemente, CA or DiaSorin assay (Stillwater, MN)	China	No significant association with 25(OH)D baseline concentration or 25(OH)D dose-response to one-year vitamin D3 intake (data not shown).
rs10875693	[T/A], Intron Variant, VDR gene	McKay GJ et al [2017]	Cross-sectional	4496 (2028 Males + 2468 Females; >65y) = 2137 had no signs of AMD (age-related macular degeneration), 2209 had early AMD, 150 had late AMD of which 104 nvAMD	25(OH)D2 and 25(OH)D3) (nmol/l)	Liquid chromatographytandem mass spectrometry (LC-MS/MS)	Norway, Estonia, UK, France, Italy, Greece, Spain	No significant association with 25(OH)D level (p=0.646)
		Zhang M et al [2017]	Intervention	2,207 (Females); ≥55y	25(OH)D (nmol/L)	RIA (Nichols/Quest Diagnostics, San Clemente, CA or DiaSorin assay (Stillwater, MN)	China	No significant association with 25(OH)D baseline concentration or 25(OH)D dose-response to one-year vitamin D3 intake (data not shown).
rs6580642	[T/A/C], Intron Variant, VDR gene	McKay GJ et al [2017]	Cross-sectional	4496 (2028 Males + 2468 Females; >65y) = 2137 had no signs of AMD (age-related macular degeneration), 2209 had early AMD, 150 had late AMD of which 104 nvAMD	25(OH)D2 and 25(OH)D3) (nmol/l)	Liquid chromatographytandem mass spectrometry (LC-MS/MS)	Norway, Estonia, UK, France, Italy, Greece, Spain	No significant association with 25(OH)D level (p=0.573)
		Zhang M et al [2017]	Intervention	2,207 (Females); ≥55y	25(OH)D (nmol/L)	RIA (Nichols/Quest Diagnostics, San Clemente, CA or DiaSorin assay (Stillwater, MN)	China	No significant association with 25(OH)D baseline concentration or 25(OH)D dose-response to one-year vitamin D3 intake (data not shown).
rs2254210	[G/A/C], Intron Variant, VDR gene	McKay GJ et al [2017]	Cross-sectional	4496 (2028 Males + 2468 Females; >65y) = 2137 had no signs of AMD (age-related macular degeneration), 2209 had early AMD, 150 had late AMD of which 104 nvAMD	25(OH)D2 and 25(OH)D3) (nmol/l)	Liquid chromatographytandem mass spectrometry (LC-MS/MS)	Norway, Estonia, UK, France, Italy, Greece, Spain	No significant association with 25(OH)D level (p=0.755)
		Robien K et al [2013]	Cross-sectional	504 (220 Males + 284 Females); 45–74y	25 (OH)D (nmol/L)	Competitive chemiluminescence immunoassay on the DiaSorin LIAISON platform	Singapore	No significant association with serum levels of 25(OH)D (data not shown)
		Yao S et al [2012]	Case-control	828 case of breast cancer + 843 controls; Female; 25-75y	25(OH)D (ng/mL)	Immunochemiluminometric assay	USA	No significant association with serum 25(OH)D (data not shown)
		Zhang M et al [2017]	Intervention	2,207 (Females); ≥55y	25(OH)D (nmol/L)	RIA (Nichols/Quest Diagnostics, San Clemente, CA or DiaSorin assay (Stillwater, MN)	China	No significant association with 25(OH)D baseline concentration or 25(OH)D dose-response to one-year vitamin D3 intake (data not shown).
rs2238136	[C/T], Intron Variant, VDR gene	McKay GJ et al [2017]	Cross-sectional	4496 (2028 Males + 2468 Females; >65y) = 2137 had no signs of AMD (age-related macular degeneration), 2209 had early AMD, 150 had late AMD of which 104 nvAMD	25(OH)D2 and 25(OH)D3) (nmol/l)	Liquid chromatographytandem mass spectrometry (LC-MS/MS)	Norway, Estonia, UK, France, Italy, Greece, Spain	No significant association with 25(OH)D level (p=0.605)
		Robien K et al [2013]	Cross-sectional	504 (220 Males + 284 Females); 45–74y	25 (OH)D (nmol/L)	Competitive chemiluminescence immunoassay on the DiaSorin LIAISON platform	Singapore	No significant association with serum levels of 25(OH)D (data not shown)
		Signorello LB et al [2011]	Cross-sectional	758 = 379 African American (192 Males +187 Females)+ 379 Caucasian (192 Males +187 Females); 40-79y	25(OH)D (ng/mL)	Radioimmunoassay method associated with high intra-assay reliability	USA	No significant association with serum 25(OH)D levels in African Americans and Caucasians (p=0.32, p=0.43)
		Yao S et al [2012]	Case-control	n= 828 case of breast cancer + 843 controls; Female; 25-75y	25(OH)D (ng/mL)	Immunochemiluminometric assay	USA	No significant association with serum 25(OH)D (data not shown)
		Zhang M et al [2017]	Intervention	2,207 (Females); ≥55y	25(OH)D (nmol/L)	RIA (Nichols/Quest Diagnostics, San Clemente, CA or DiaSorin assay (Stillwater, MN)	China	No significant association with 25(OH)D baseline concentration or 25(OH)D dose-response to one-year vitamin D3 intake (data not shown).
rs2853564	[G/A], Intron Variant, VDR gene	Engelman CD et al [2008]	Cross-sectional	513AAs (39.1 ± 13.9y) +513HAs (40.2 ± 13.0y) +504 Has (41.0 ± 13.7y)	25(OH)D (ng/ml) & 1,25(OH) D (pg/ml)	RIA with a 25(OH)D-specific antibody (DiaSorin Inc.,Stillwater, MN)	USA	No significant association with vitamin D status (data not shown)
		McKay GJ et al [2017]	Cross-sectional	4496 (2028 Males + 2468 Females; >65y) = 2137 had no signs of AMD (age-related macular degeneration), 2209 had early AMD, 150 had late AMD of which 104 nvAMD	25(OH)D2 and 25(OH)D3) (nmol/l)	Liquid chromatographytandem mass spectrometry (LC-MS/MS)	Norway, Estonia, UK, France, Italy, Greece, Spain	No significant association with 25(OH)D level (p=0.955)
		Robien K et al [2013]	Cross-sectional	504 (220 Males + 284 Females); 45–74y	25 (OH)D (nmol/L)	Competitive chemiluminescence immunoassay on the DiaSorin LIAISON platform	Singapore	No significant association with serum levels of 25(OH)D (data not shown)
		Signorello LB et al [2011]	Cross-sectional	758 = 379 African American (192 Males +187 Females)+ 379 Caucasian (192 Males +187 Females); 40-79y	25(OH)D (ng/mL)	Radioimmunoassay method associated with high intra-assay reliability	USA	No significant association with serum 25(OH)D levels in African Americans and Caucasians (p=0.78, p=0.29)
		Yao S et al [2012]	Case-control	n= 828 case of breast cancer + 843 controls; Female; 25-75y	25(OH)D (ng/mL)	Immunochemiluminometric assay	USA	No significant association with serum 25(OH)D (data not shown)
		Zhang M et al [2017]	Intervention	2,207 (Females); ≥55y	25(OH)D (nmol/L)	RIA (Nichols/Quest Diagnostics, San Clemente, CA or DiaSorin assay (Stillwater, MN)	China	No significant association with 25(OH)D baseline concentration or 25(OH)D dose-response to one-year vitamin D3 intake (data not shown).
rs4760648	[C/A/G/T], Intron Variant, VDR gene	Engelman CD et al [2008]	Cross-sectional	513AAs (39.1 ± 13.9y) +513HAs (40.2 ± 13.0y) +504 Has (41.0 ± 13.7y)	25(OH)D (ng/ml) & 1,25(OH) D (pg/ml)	RIA with a 25(OH)D-specific antibody (DiaSorin Inc.,Stillwater, MN)	USA	No significant association with vitamin D status (data not shown)
		McKay GJ et al [2017]	Cross-sectional	4496 (2028 Males + 2468 Females; >65y) = 2137 had no signs of AMD (age-related macular degeneration), 2209 had early AMD, 150 had late AMD of which 104 nvAMD	25(OH)D2 and 25(OH)D3) (nmol/l)	Liquid chromatographytandem mass spectrometry (LC-MS/MS)	Norway, Estonia, UK, France, Italy, Greece, Spain	No significant association with 25(OH)D level (p=0.674)
		Signorello LB et al [2011]	Cross-sectional	758 = 379 African American (192 Males +187 Females)+ 379 Caucasian (192 Males +187 Females); 40-79y	25(OH)D (ng/mL)	Radioimmunoassay method associated with high intra-assay reliability	USA	No significant association with serum 25(OH)D levels in African Americans and Caucasians (p=0.63, p=0.78)
		Yao S et al [2012]	Case-control	n= 828 case of breast cancer + 843 controls; Female; 25-75y	25(OH)D (ng/mL)	Immunochemiluminometric assay	USA	No significant association with serum 25(OH)D (data not shown)
		Zhang M et al [2017]	Intervention	2,207 (Females); ≥55y	25(OH)D (nmol/L)	RIA (Nichols/Quest Diagnostics, San Clemente, CA or DiaSorin assay (Stillwater, MN)	China	No significant association with 25(OH)D baseline concentration or 25(OH)D dose-response to one-year vitamin D3 intake (data not shown).
rs11574027	[C/A], Intron Variant, VDR gene	McKay GJ et al [2017]	Cross-sectional	4496 (2028 Males + 2468 Females; >65y) = 2137 had no signs of AMD (age-related macular degeneration), 2209 had early AMD, 150 had late AMD of which 104 nvAMD	25(OH)D2 and 25(OH)D3) (nmol/l)	Liquid chromatographytandem mass spectrometry (LC-MS/MS)	Norway, Estonia, UK, France, Italy, Greece, Spain	No significant association with 25(OH)D level (p=0.974)
		Signorello LB et al [2011]	Cross-sectional	758 = 379 African American (192 Males +187 Females)+ 379 Caucasian (192 Males +187 Females); 40-79y	25(OH)D (ng/mL)	Radioimmunoassay method associated with high intra-assay reliability	USA	No significant association with serum 25(OH)D levels in African Americans (p=0.66) and Caucasians (no data shown)
rs11574026	[G/A], Intron Variant, VDR gene	McKay GJ et al [2017]	Cross-sectional	4496 (2028 Males + 2468 Females; >65y) = 2137 had no signs of AMD (age-related macular degeneration), 2209 had early AMD, 150 had late AMD of which 104 nvAMD	25(OH)D2 and 25(OH)D3) (nmol/l)	Liquid chromatographytandem mass spectrometry (LC-MS/MS)	Norway, Estonia, UK, France, Italy, Greece, Spain	No significant association with 25(OH)D level (p=0.957)
		Yao S et al [2012]	Case-control	828 case of breast cancer + 843 controls; Female; 25-75y	25(OH)D (ng/mL)	Immunochemiluminometric assay	USA	No significant association with serum 25(OH)D (data not shown)
rs4760655	[G/A/T], Intron Variant, VDR gene	McKay GJ et al [2017]	Cross-sectional	4496 (2028 Males + 2468 Females; >65y) = 2137 had no signs of AMD (age-related macular degeneration), 2209 had early AMD, 150 had late AMD of which 104 nvAMD	25(OH)D2 and 25(OH)D3) (nmol/l)	Liquid chromatographytandem mass spectrometry (LC-MS/MS)	Norway, Estonia, UK, France, Italy, Greece, Spain	No significant association with 25(OH)D level (p=0.845)
		Waterhouse M et al [2014]	Intervention	385 (206 Males + 179 Females); 60-84y	25(OH)D (nmol/L)	Chemiluminescent immunoassay (LIAISON 25(OH)D Vitamin D TOTAL Assay; DiaSorin, Inc)	Australia	No significant association with 25(OH)D response to 12 months of months supplementation with either 30,000 IU or 60,000 IU of vitamin D3 (p=0.38, p=0.33)
		Zhang M et al [2017]	Intervention	2,207 (Females); ≥55y	25(OH)D (nmol/L)	RIA (Nichols/Quest Diagnostics, San Clemente, CA or DiaSorin assay (Stillwater, MN)	China	No significant association with 25(OH)D baseline concentration or 25(OH)D dose-response to one-year vitamin D3 intake (data not shown).
rs7136534	[C/T], Intron Variant, VDR gene	McKay GJ et al [2017]	Cross-sectional	4496 (2028 Males + 2468 Females; >65y) = 2137 had no signs of AMD (age-related macular degeneration), 2209 had early AMD, 150 had late AMD of which 104 nvAMD	25(OH)D2 and 25(OH)D3) (nmol/l)	Liquid chromatographytandem mass spectrometry (LC-MS/MS)	Norway, Estonia, UK, France, Italy, Greece, Spain	No significant association with 25(OH)D level (p=0.549)
rs11574024	[G/T], Intron Variant, VDR gene	McKay GJ et al [2017]	Cross-sectional	4496 (2028 Males + 2468 Females; >65y) = 2137 had no signs of AMD (age-related macular degeneration), 2209 had early AMD, 150 had late AMD of which 104 nvAMD	25(OH)D2 and 25(OH)D3) (nmol/l)	Liquid chromatographytandem mass spectrometry (LC-MS/MS)	Norway, Estonia, UK, France, Italy, Greece, Spain	No significant association with 25(OH)D level (p=0.342)
rs4516035	[T/C], 2KB Upstream Variant, VDR gene	McKay GJ et al [2017]	Cross-sectional	4496 (2028 Males + 2468 Females; >65y) = 2137 had no signs of AMD (age-related macular degeneration), 2209 had early AMD, 150 had late AMD of which 104 nvAMD	25(OH)D2 and 25(OH)D3) (nmol/l)	Liquid chromatographytandem mass spectrometry (LC-MS/MS)	Norway, Estonia, UK, France, Italy, Greece, Spain	No significant association with 25(OH)D level (p=0.380)
		Rees JR et al [2016]	Intervention	2187 (1391 Males + 796 Females); 45–75 y	25(OH)D (ng/mL)	Gamma-B 25-Hydroxy Vitamin D Liquid-Phase RIA kit (IDS)	USA/Puerto Rico	Contributed significantly to vitamin D supplementation with 1000 IU/day cholecalciferol for one year (P = 0.03), also in the final model (p=0.04). No significant associations with baseline 25-hydroxyvitamin D status (data not shown)	T/C	C (minor)
		Signorello LB et al [2011]	Cross-sectional	758 = 379 African American (192 Males +187 Females)+ 379 Caucasian (192 Males +187 Females); 40-79y	25(OH)D (ng/mL)	Radioimmunoassay method associated with high intra-assay reliability	USA	No significant association with serum 25(OH)D levels in African Americans and Caucasians (p=0.91, p=0.66)
		Waterhouse M et al [2014]	Intervention	385 (206 Males + 179 Females); 60-84y	25(OH)D (nmol/L)	Chemiluminescent immunoassay (LIAISON 25(OH)D Vitamin D TOTAL Assay; DiaSorin, Inc)	Australia	No significant association with 25(OH)D response to 12 months of months supplementation with either 30,000 IU or 60,000 IU of vitamin D3 (p=0.50, p=0.87)
		Zhang M et al [2017]	Intervention	2,207 (Females); ≥55y	25(OH)D (nmol/L)	RIA (Nichols/Quest Diagnostics, San Clemente, CA or DiaSorin assay (Stillwater, MN)	China	No significant association with 25(OH)D baseline concentration or 25(OH)D dose-response to one-year vitamin D3 intake (data not shown).
rs11168302	[G/A], None, VDR gene	McKay GJ et al [2017]	Cross-sectional	4496 (2028 Males + 2468 Females; >65y) = 2137 had no signs of AMD (age-related macular degeneration), 2209 had early AMD, 150 had late AMD of which 104 nvAMD	25(OH)D2 and 25(OH)D3) (nmol/l)	Liquid chromatographytandem mass spectrometry (LC-MS/MS)	Norway, Estonia, UK, France, Italy, Greece, Spain	No significant association with 25(OH)D level (p=0.784)
rs10875702	[T/A], None, VDR gene	McKay GJ et al [2017]	Cross-sectional	4496 (2028 Males + 2468 Females; >65y) = 2137 had no signs of AMD (age-related macular degeneration), 2209 had early AMD, 150 had late AMD of which 104 nvAMD	25(OH)D2 and 25(OH)D3) (nmol/l)	Liquid chromatographytandem mass spectrometry (LC-MS/MS)	Norway, Estonia, UK, France, Italy, Greece, Spain	No significant association with 25(OH)D level (p=0.646)
		Zhang M et al [2017]	Intervention	2,207 (Females); ≥55y	25(OH)D (nmol/L)	RIA (Nichols/Quest Diagnostics, San Clemente, CA or DiaSorin assay (Stillwater, MN)	China	No significant association with 25(OH)D baseline concentration or 25(OH)D dose-response to one-year vitamin D3 intake (data not shown).
rs11608702	[A/G/T], Intron Variant, LINC02354 gene	Signorello LB et al [2011]	Cross-sectional	758 = 379 African American (192 Males +187 Females)+ 379 Caucasian (192 Males +187 Females); 40-79y	25(OH)D (ng/mL)	Radioimmunoassay method associated with high intra-assay reliability	USA	No significant association with serum 25(OH)D levels in African Americans and Caucasians (p=0.15, p=0.33)
		Yao S et al [2012]	Case-control	828 case of breast cancer + 843 controls; Female; 25-75y	25(OH)D (ng/mL)	Immunochemiluminometric assay	USA	No significant association with serum 25(OH)D (data not shown)
rs11834903	[G/C], Intron Variant, LINC02354 gene	Signorello LB et al [2011]	Cross-sectional	758 = 379 African American (192 Males +187 Females)+ 379 Caucasian (192 Males +187 Females); 40-79y	25(OH)D (ng/mL)	Radioimmunoassay method associated with high intra-assay reliability	USA	No significant association with serum 25(OH)D levels in African Americans (p=0.93) and Caucasians (no data shown)
rs12721364	[G/A], Intron Variant, LINC02354 gene	Robien K et al [2013]	Cross-sectional	504 (220 Males + 284 Females); 45–74y	25 (OH)D (nmol/L)	Competitive chemiluminescence immunoassay on the DiaSorin LIAISON platform	Singapore	No significant association with serum levels of 25(OH)D (data not shown)
		Signorello LB et al [2011]	Cross-sectional	758 = 379 African American (192 Males +187 Females)+ 379 Caucasian (192 Males +187 Females); 40-79y	25(OH)D (ng/mL)	Radioimmunoassay method associated with high intra-assay reliability	USA	No significant association with serum 25(OH)D levels in African Americans and Caucasians (p=0.16, p=0.74)
		Yao S et al [2012]	Case-control	828 case of breast cancer + 843 controls; Female; 25-75y	25(OH)D (ng/mL)	Immunochemiluminometric assay	USA	No significant association with serum 25(OH)D (data not shown)
rs7965281	[A/G/T], Non Coding Transcript Variant, LINC02354 gene	Robien K et al [2013]	Cross-sectional	504 (220 Males + 284 Females); 45–74y	25 (OH)D (nmol/L)	Competitive chemiluminescence immunoassay on the DiaSorin LIAISON platform	Singapore	No significant association with serum levels of 25(OH)D (data not shown)
		Signorello LB et al [2011]	Cross-sectional	758 = 379 African American (192 Males +187 Females)+ 379 Caucasian (192 Males +187 Females); 40-79y	25(OH)D (ng/mL)	Radioimmunoassay method associated with high intra-assay reliability	USA	No significant association with serum 25(OH)D levels in African Americans and Caucasians (p=0.59, p=0.64)
		Waterhouse M et al [2014]	Intervention	385 (206 Males + 179 Females); 60-84y	25(OH)D (nmol/L)	Chemiluminescent immunoassay (LIAISON 25(OH)D Vitamin D TOTAL Assay; DiaSorin, Inc)	Australia	No significant association with 25(OH)D response to 12 months of months supplementation with either 30,000 IU or 60,000 IU of vitamin D3 (p=0.85, p=0.98)
		Yao S et al [2012]	Case-control	828 case of breast cancer + 843 controls; Female; 25-75y	25(OH)D (ng/mL)	Immunochemiluminometric assay	USA	No significant association with serum 25(OH)D (data not shown)
rs2525045	[G/A],Non Coding Transcript Variant, LINC02354 gene	Signorello LB et al [2011]	Cross-sectional	758 = 379 African American (192 Males +187 Females)+ 379 Caucasian (192 Males +187 Females); 40-79y	25(OH)D (ng/mL)	Radioimmunoassay method associated with high intra-assay reliability	USA	No significant association with serum 25(OH)D levels in African Americans (p=0.65) and Caucasians (no data shown)
rs881383	[C/T], Non Coding Transcript Variant, LINC02354 gene	Signorello LB et al [2011]	Cross-sectional	758 = 379 African American (192 Males +187 Females)+ 379 Caucasian (192 Males +187 Females); 40-79y	25(OH)D (ng/mL)	Radioimmunoassay method associated with high intra-assay reliability	USA	No significant association with serum 25(OH)D levels in African Americans (p=0.43) and Caucasians (no data shown)
rs11574141	[C/G], 500B Downstream Variant, VDR gene	Signorello LB et al [2011]	Cross-sectional	758 = 379 African American (192 Males +187 Females)+ 379 Caucasian (192 Males +187 Females); 40-79y	25(OH)D (ng/mL)	Radioimmunoassay method associated with high intra-assay reliability	USA	No significant association with serum 25(OH)D levels in African Americans (p=0.56) and Caucasians (no data shown)
rs11574138	[T/C], 3 Prime UTR Variant, VDR gene	Signorello LB et al [2011]	Cross-sectional	758 = 379 African American (192 Males +187 Females)+ 379 Caucasian (192 Males +187 Females); 40-79y	25(OH)D (ng/mL)	Radioimmunoassay method associated with high intra-assay reliability	USA	No significant association with serum 25(OH)D levels in African Americans (p=0.77) and Caucasians (no data shown)
rs11574110	[C/T], Intron Variant, VDR gene	Signorello LB et al [2011]	Cross-sectional	758 = 379 African American (192 Males +187 Females)+ 379 Caucasian (192 Males +187 Females); 40-79y	25(OH)D (ng/mL)	Radioimmunoassay method associated with high intra-assay reliability	USA	No significant association with serum 25(OH)D levels in African Americans and Caucasians (no data shown)
rs12314197	[A/G], Intron Variant, VDR gene	Signorello LB et al [2011]	Cross-sectional	758 = 379 African American (192 Males +187 Females)+ 379 Caucasian (192 Males +187 Females); 40-79y	25(OH)D (ng/mL)	Radioimmunoassay method associated with high intra-assay reliability	USA	No significant association with serum 25(OH)D levels in African Americans (p=0.62) and Caucasians (no data shown)
		Yao S et al [2012]	Case-control	828 case of breast cancer + 843 controls; Female; 25-75y	25(OH)D (ng/mL)	Immunochemiluminometric assay	USA	No significant association with serum 25(OH)D (data not shown)
rs7962898	[C/T], Intron Variant, VDR gene	Signorello LB et al [2011]	Cross-sectional	758 = 379 African American (192 Males +187 Females)+ 379 Caucasian (192 Males +187 Females); 40-79y	25(OH)D (ng/mL)	Radioimmunoassay method associated with high intra-assay reliability	USA	No significant association with serum 25(OH)D levels in African Americans and Caucasians (p=0.83, p=0.58)
rs7967152	[A/C/T], Intron Variant, VDR gene	Signorello LB et al [2011]	Cross-sectional	758 = 379 African American (192 Males +187 Females)+ 379 Caucasian (192 Males +187 Females); 40-79y	25(OH)D (ng/mL)	Radioimmunoassay method associated with high intra-assay reliability	USA	No significant association with serum 25(OH)D levels in African Americans and Caucasians (p=0.76, p=0.58)
		Zhang M et al [2017]	Intervention	2,207 (Females); ≥55y	25(OH)D (nmol/L)	RIA (Nichols/Quest Diagnostics, San Clemente, CA or DiaSorin assay (Stillwater, MN)	China	No significant association with 25(OH)D baseline concentration or 25(OH)D dose-response to one-year vitamin D3 intake (data not shown).
rs2239185	[G/A], Intron Variant, VDR gene	Engelman CD et al [2008]	Cross-sectional	513AAs (39.1 ± 13.9y) +513HAs (40.2 ± 13.0y) +504 Has (41.0 ± 13.7y)	25(OH)D (ng/ml) & 1,25(OH) D (pg/ml)	RIA with a 25(OH)D-specific antibody (DiaSorin Inc.,Stillwater, MN)	USA	No significant association with vitamin D status (data not shown)
		Signorello LB et al [2011]	Cross-sectional	758 = 379 African American (192 Males +187 Females)+ 379 Caucasian (192 Males +187 Females); 40-79y	25(OH)D (ng/mL)	Radioimmunoassay method associated with high intra-assay reliability	USA	No significant association with serum 25(OH)D levels in African Americans and Caucasians (p=0.94, p=0.60)
		Yao S et al [2012]	Case-control	828 case of breast cancer + 843 controls; Female; 25-75y	25(OH)D (ng/mL)	Immunochemiluminometric assay	USA	No significant association with serum 25(OH)D (data not shown)
rs7975128	[G/A], Intron Variant, VDR gene	Signorello LB et al [2011]	Cross-sectional	758 = 379 African American (192 Males +187 Females)+ 379 Caucasian (192 Males +187 Females); 40-79y	25(OH)D (ng/mL)	Radioimmunoassay method associated with high intra-assay reliability	USA	No significant association with serum 25(OH)D levels in African Americans and Caucasians (p=0.53, p=0.64)
		Yao S et al [2012]	Case-control	828 case of breast cancer + 843 controls; Female; 25-75y	25(OH)D (ng/mL)	Immunochemiluminometric assay	USA	No significant association with serum 25(OH)D (data not shown)
rs11168264	[A/G], Intron Variant, VDR gene	Signorello LB et al [2011]	Cross-sectional	758 = 379 African American (192 Males +187 Females)+ 379 Caucasian (192 Males +187 Females); 40-79y	25(OH)D (ng/mL)	Radioimmunoassay method associated with high intra-assay reliability	USA	No significant association with serum 25(OH)D levels in African Americans (p=0.99) and Caucasians (no data shown)
		Yao S et al [2012]	Case-control	828 case of breast cancer + 843 controls; Female; 25-75y	25(OH)D (ng/mL)	Immunochemiluminometric assay	USA	No significant association with serum 25(OH)D (data not shown)
rs7305032	[G/A], Intron Variant, VDR gene	Engelman CD et al [2008]	Cross-sectional	513AAs (39.1 ± 13.9y) +513HAs (40.2 ± 13.0y) +504 Has (41.0 ± 13.7y)	25(OH)D (ng/ml) & 1,25(OH) D (pg/ml)	RIA with a 25(OH)D-specific antibody (DiaSorin Inc.,Stillwater, MN)	USA	No significant association with vitamin D status (data not shown)
		Robien K et al [2013]	Cross-sectional	504 (220 Males + 284 Females); 45–74y	25 (OH)D (nmol/L)	Competitive chemiluminescence immunoassay on the DiaSorin LIAISON platform	Singapore	No significant association with serum levels of 25(OH)D (data not shown)
		Signorello LB et al [2011]	Cross-sectional	758 = 379 African American (192 Males +187 Females)+ 379 Caucasian (192 Males +187 Females); 40-79y	25(OH)D (ng/mL)	Radioimmunoassay method associated with high intra-assay reliability	USA	No significant association with serum 25(OH)D levels in African Americans and Caucasians (p=0.41, p=0.13)
		Waterhouse M et al [2014]	Intervention	385 (206 Males + 179 Females); 60-84y	25(OH)D (nmol/L)	Chemiluminescent immunoassay (LIAISON 25(OH)D Vitamin D TOTAL Assay; DiaSorin, Inc)	Australia	No significant association with 25(OH)D response to 12 months of months supplementation with either 30,000 IU or 60,000 IU of vitamin D3 (p=0.58, p=0.98)
		Zhang M et al [2017]	Intervention	2,207 (Females); ≥55y	25(OH)D (nmol/L)	RIA (Nichols/Quest Diagnostics, San Clemente, CA or DiaSorin assay (Stillwater, MN)	China	No significant association with 25(OH)D baseline concentration or 25(OH)D dose-response to one-year vitamin D3 intake (data not shown).
rs11168266	[G/A], Intron Variant, VDR gene	Signorello LB et al [2011]	Cross-sectional	758 = 379 African American (192 Males +187 Females)+ 379 Caucasian (192 Males +187 Females); 40-79y	25(OH)D (ng/mL)	Radioimmunoassay method associated with high intra-assay reliability	USA	No significant association with serum 25(OH)D levels in African Americans and Caucasians (p=0.49, p=0.15)
		Yao S et al [2012]	Case-control	828 case of breast cancer + 843 controls; Female; 25-75y	25(OH)D (ng/mL)	Immunochemiluminometric assay	USA	No significant association with serum 25(OH)D (data not shown)
rs12308082	[G/A], Intron Variant, VDR gene	Signorello LB et al [2011]	Cross-sectional	758 = 379 African American (192 Males +187 Females)+ 379 Caucasian (192 Males +187 Females); 40-79y	25(OH)D (ng/mL)	Radioimmunoassay method associated with high intra-assay reliability	USA	No significant association with serum 25(OH)D levels in African Americans (p=0.26) and Caucasians (no data shown)
rs2853560	[G/A], Intron Variant, VDR gene	Signorello LB et al [2011]	Cross-sectional	758 = 379 African American (192 Males +187 Females)+ 379 Caucasian (192 Males +187 Females); 40-79y	25(OH)D (ng/mL)	Radioimmunoassay method associated with high intra-assay reliability	USA	No significant association with serum 25(OH)D levels in African Americans (p=0.11) and Caucasians (no data shown)
rs2248098	[A/G/T], Intron Variant, VDR gene	Signorello LB et al [2011]	Cross-sectional	758 = 379 African American (192 Males +187 Females)+ 379 Caucasian (192 Males +187 Females); 40-79y	25(OH)D (ng/mL)	Radioimmunoassay method associated with high intra-assay reliability	USA	No significant association with serum 25(OH)D levels in African Americans (p=0.68) and Caucasians (p=0.56)
		Zhang M et al [2017]	Intervention	2,207 (Females); ≥55y	25(OH)D (nmol/L)	RIA (Nichols/Quest Diagnostics, San Clemente, CA or DiaSorin assay (Stillwater, MN)	China	No significant association with 25(OH)D baseline concentration or 25(OH)D dose-response to one-year vitamin D3 intake (data not shown).
rs11574065	[G/A], Intron Variant, VDR gene	Signorello LB et al [2011]	Cross-sectional	758 = 379 African American (192 Males +187 Females)+ 379 Caucasian (192 Males +187 Females); 40-79y	25(OH)D (ng/mL)	Radioimmunoassay method associated with high intra-assay reliability	USA	No significant association with serum 25(OH)D levels in African Americans (p=0.68) and Caucasians (no data shown)
rs12721370	[C/A], Intron Variant, VDR gene	Signorello LB et al [2011]	Cross-sectional	758 = 379 African American (192 Males +187 Females)+ 379 Caucasian (192 Males +187 Females); 40-79y	25(OH)D (ng/mL)	Radioimmunoassay method associated with high intra-assay reliability	USA	No significant association with serum 25(OH)D levels in African Americans and Caucasians (p=0.67, p=0.68)
rs4328262	[G/A/T], Intron Variant, VDR gene	Signorello LB et al [2011]	Cross-sectional	758 = 379 African American (192 Males +187 Females)+ 379 Caucasian (192 Males +187 Females); 40-79y	25(OH)D (ng/mL)	Radioimmunoassay method associated with high intra-assay reliability	USA	No significant association with serum 25(OH)D levels in African Americans and Caucasians (p=0.65, p=0.22)
		Yao S et al [2012]	Case-control	828 case of breast cancer + 843 controls; Female; 25-75y	25(OH)D (ng/mL)	Immunochemiluminometric assay	USA	No significant association with serum 25(OH)D (data not shown)
rs4334089	[G/A], Intron Variant, VDR gene	Engelman CD et al [2008]	Cross-sectional	513AAs (39.1 ± 13.9y) +513HAs (40.2 ± 13.0y) +504 Has (41.0 ± 13.7y)	25(OH)D (ng/ml) & 1,25(OH) D (pg/ml)	RIA with a 25(OH)D-specific antibody (DiaSorin Inc.,Stillwater, MN)	USA	No significant association with vitamin D status (data not shown)
		Signorello LB et al [2011]	Cross-sectional	758 = 379 African American (192 Males +187 Females)+ 379 Caucasian (192 Males +187 Females); 40-79y	25(OH)D (ng/mL)	Radioimmunoassay method associated with high intra-assay reliability	USA	No significant association with serum 25(OH)D levels in African Americans and Caucasians (p=0.23, p=0.94)
		Yao S et al [2012]	Case-control	828 case of breast cancer + 843 controls; Female; 25-75y	25(OH)D (ng/mL)	Immunochemiluminometric assay	USA	No significant association with serum 25(OH)D (data not shown)
rs11168288	[G/A], Intron Variant, VDR gene	Signorello LB et al [2011]	Cross-sectional	758 = 379 African American (192 Males +187 Females)+ 379 Caucasian (192 Males +187 Females); 40-79y	25(OH)D (ng/mL)	Radioimmunoassay method associated with high intra-assay reliability	USA	No significant association with serum 25(OH)D levels in African Americans (p=0.57) and Caucasians (no data shown)
		Yao S et al [2012]	Case-control	828 case of breast cancer + 843 controls; Female; 25-75y	25(OH)D (ng/mL)	Immunochemiluminometric assay	USA	No significant association with serum 25(OH)D (data not shown)
rs10875695	[C/A], Intron Variant, VDR gene	Robien K et al [2013]	Cross-sectional	504 (220 Males + 284 Females); 45–74y	25 (OH)D (nmol/L)	Competitive chemiluminescence immunoassay on the DiaSorin LIAISON platform	Singapore	No significant association with serum levels of 25(OH)D (data not shown)
		Signorello LB et al [2011]	Cross-sectional	758 = 379 African American (192 Males +187 Females)+ 379 Caucasian (192 Males +187 Females); 40-79y	25(OH)D (ng/mL)	Radioimmunoassay method associated with high intra-assay reliability	USA	No significant association with serum 25(OH)D levels in African Americans and Caucasians (p=0.47, p=0.98)
		Yao S et al [2012]	Case-control	828 case of breast cancer + 843 controls; Female; 25-75y	25(OH)D (ng/mL)	Immunochemiluminometric assay	USA	No significant association with serum 25(OH)D (data not shown)
		Zhang M et al [2017]	Intervention	2,207 (Females); ≥55y	25(OH)D (nmol/L)	RIA (Nichols/Quest Diagnostics, San Clemente, CA or DiaSorin assay (Stillwater, MN)	China	No significant association with 25(OH)D baseline concentration or 25(OH)D dose-response to one-year vitamin D3 intake (data not shown).
rs11168292	[C/A/G], Intron Variant, VDR gene	Signorello LB et al [2011]	Cross-sectional	758 = 379 African American (192 Males +187 Females)+ 379 Caucasian (192 Males +187 Females); 40-79y	25(OH)D (ng/mL)	Radioimmunoassay method associated with high intra-assay reliability	USA	No significant association with serum 25(OH)D levels in African Americans and Caucasians (p=0.74, p=0.24)
		Yao S et al [2012]	Case-control	828 case of breast cancer + 843 controls; Female; 25-75y	25(OH)D (ng/mL)	Immunochemiluminometric assay	USA	No significant association with serum 25(OH)D (data not shown)
		Zhang M et al [2017]	Intervention	2,207 (Females); ≥55y	25(OH)D (nmol/L)	RIA (Nichols/Quest Diagnostics, San Clemente, CA or DiaSorin assay (Stillwater, MN)	China	No significant association with 25(OH)D baseline concentration or 25(OH)D dose-response to one-year vitamin D3 intake (data not shown).
rs4077869	[A/G], None, VDR gene	Signorello LB et al [2011]	Cross-sectional	758 = 379 African American (192 Males +187 Females)+ 379 Caucasian (192 Males +187 Females); 40-79y	25(OH)D (ng/mL)	Radioimmunoassay method associated with high intra-assay reliability	USA	No significant association with serum 25(OH)D levels in African Americans (p=0.93) and Caucasians (no data shown)
rs1989969	[A/C/G/T], Intron Variant, VDR gene	Abbas S et al [2008]	Case-control	1391 cases with breast cancer + 1365 controls, (Females); 50-75 years	25(OH)D (nmol/l)	OCTEIA 25-hydroxyvitamin D enzyme immunoassay (IDS, Immunodiagnostic Systems Limited, Boldon, UK)	Germany	No significant association of the genotypes (CC, CT, TT) and 25(OH)D concentration (p=0.78)
		Batai K et al [2014]	Cross-sectional	654 African Americans 59.0 (10.0)y + 405 European Americans 60.9 (8.4)y (Males)	25(OH)D (nmol/l)	Diasorin® chemiluminescence immunoassay method	USA	No statistically significant association with 25(OH)D level in European Americans and African Americans (data not shown)
rs2239180	[C/G], Intron Variant, VDR gene	Robien K et al [2013]	Cross-sectional	504 (220 Males + 284 Females); 45–74y	25 (OH)D (nmol/L)	Competitive chemiluminescence immunoassay on the DiaSorin LIAISON platform	Singapore	No significant association with serum levels of 25(OH)D (data not shown)
rs2239184	[G/A], Intron Variant, VDR gene	Robien K et al [2013]	Cross-sectional	504 (220 Males + 284 Females); 45–74y	25 (OH)D (nmol/L)	Competitive chemiluminescence immunoassay on the DiaSorin LIAISON platform	Singapore	No significant association with serum levels of 25(OH)D (data not shown)
rs2525044	[A/G/T], Intron Variant, VDR gene	Robien K et al [2013]	Cross-sectional	504 (220 Males + 284 Females); 45–74y	25 (OH)D (nmol/L)	Competitive chemiluminescence immunoassay on the DiaSorin LIAISON platform	Singapore	No significant association with serum levels of 25(OH)D (data not shown)
		Yao S et al [2012]	Case-control	828 case of breast cancer + 843 controls; Female; 25-75y	25(OH)D (ng/mL)	Immunochemiluminometric assay	USA	No significant association with serum 25(OH)D (data not shown)
		Zhang M et al [2017]	Intervention	2,207 (Females); ≥55y	25(OH)D (nmol/L)	RIA (Nichols/Quest Diagnostics, San Clemente, CA or DiaSorin assay (Stillwater, MN)	China	No significant association with 25(OH)D baseline concentration or 25(OH)D dose-response to one-year vitamin D3 intake (data not shown).
rs2853559	[A/G], Intron Variant, VDR gene	Robien K et al [2013]	Cross-sectional	504 (220 Males + 284 Females); 45–74y	25 (OH)D (nmol/L)	Competitive chemiluminescence immunoassay on the DiaSorin LIAISON platform	Singapore	No significant association with serum levels of 25(OH)D (data not shown)
rs4760658	[A/G], Intron Variant, VDR gene	Robien K et al [2013]	Cross-sectional	504 (220 Males + 284 Females); 45–74y	25 (OH)D (nmol/L)	Competitive chemiluminescence immunoassay on the DiaSorin LIAISON platform	Singapore	No significant association with serum levels of 25(OH)D (data not shown)
		Zhang M et al [2017]	Intervention	2,207 (Females); ≥55y	25(OH)D (nmol/L)	RIA (Nichols/Quest Diagnostics, San Clemente, CA or DiaSorin assay (Stillwater, MN)	China	No significant association with 25(OH)D baseline concentration or 25(OH)D dose-response to one-year vitamin D3 intake (data not shown).
rs739837	[G/C/T], 3 Prime UTR Variant, VDR gene	Robien K et al [2013]	Cross-sectional	504 (220 Males + 284 Females); 45–74y	25 (OH)D (nmol/L)	Competitive chemiluminescence immunoassay on the DiaSorin LIAISON platform	Singapore	No significant association with serum levels of 25(OH)D (data not shown)
		Waterhouse M et al [2014]	Intervention	385 (206 Males + 179 Females); 60-84y	25(OH)D (nmol/L)	Chemiluminescent immunoassay (LIAISON 25(OH)D Vitamin D TOTAL Assay; DiaSorin, Inc)	Australia	No significant association with 25(OH)D serum response to 12 months of months supplementation with either 30,000 IU or 60,000 IU of vitamin D3 (p=0.99, p=0.89)
rs757343	[C/T], Intron Variant, VDR gene	Nissen J et al [2014]	Cross-sectional	762: 348 children (181 Females + 167 Males); 10 (4–17)y + 414 adults (209 Females + 205 Males) 41 (18–60)y	25(OH)D (nmol/L)	Liquid chromatography tandem mass spectrometry (LC-MS/MS)	Denmark	No significant association with serum 25(OH)D in adults (p value=0.2350; adjusted p value= 0.0896)
		Nissen J et al [2015]	Intervention	92 (32 Males +60 Females); 38.6±12.0y	25(OH)D2 & 25(OH)D3 (nmol/L)	Isotopedilution liquid-chromatography–tandem mass spectrometry	Denmark	No significant association with 25(OH)D concentration at baseline and after intervention with 4 UVB treatments (p=0.76, p=0.56)
		Robien K et al [2013]	Cross-sectional	504 (220 Males + 284 Females); 45–74y	25 (OH)D (nmol/L)	Competitive chemiluminescence immunoassay on the DiaSorin LIAISON platform	Singapore	No significant association with serum levels of 25(OH)D (data not shown)
rs10783215	[C/A/T], Non Coding Transcript Variant, LINC02354 gene	Robien K et al [2013]	Cross-sectional	504 (220 Males + 284 Females); 45–74y	25 (OH)D (nmol/L)	Competitive chemiluminescence immunoassay on the DiaSorin LIAISON platform	Singapore	No significant association with serum levels of 25(OH)D (data not shown)
		Yao S et al [2012]	Case-control	828 case of breast cancer + 843 controls; Female; 25-75y	25(OH)D (ng/mL)	Immunochemiluminometric assay	USA	No significant association with serum 25(OH)D (data not shown)
rs1859281	[G/A], 2KB Upstream Variant, HDAC7 gene	Zhang M et al [2017]	Intervention	2,207 (Females); ≥55y	25(OH)D (nmol/L)	RIA (Nichols/Quest Diagnostics, San Clemente, CA or DiaSorin assay (Stillwater, MN)	China	No significant association with 25(OH)D baseline concentration or 25(OH)D dose-response to one-year vitamin D3 intake (data not shown).
rs2544027	[G/A], None, VDR gene	Zhang M et al [2017]	Intervention	2,207 (Females); ≥55y	25(OH)D (nmol/L)	RIA (Nichols/Quest Diagnostics, San Clemente, CA or DiaSorin assay (Stillwater, MN)	China	No significant association with 25(OH)D baseline concentration or 25(OH)D dose-response to one-year vitamin D3 intake (data not shown).
rs11540149	[C/T], 3 Prime UTR Variant, VDR gene	Zhang M et al [2017]	Intervention	2,207 (Females); ≥55y	25(OH)D (nmol/L)	RIA (Nichols/Quest Diagnostics, San Clemente, CA or DiaSorin assay (Stillwater, MN)	China	No significant association with 25(OH)D baseline concentration or 25(OH)D dose-response to one-year vitamin D3 intake (data not shown).
rs3847987	[C/A], 3 Prime UTR Variant, VDR gene	Zhang M et al [2017]	Intervention	2,207 (Females); ≥55y	25(OH)D (nmol/L)	RIA (Nichols/Quest Diagnostics, San Clemente, CA or DiaSorin assay (Stillwater, MN)	China	No significant association with 25(OH)D baseline concentration or 25(OH)D dose-response to one-year vitamin D3 intake (data not shown).
rs11574113	[C/G/T], Intron Variant, VDR gene	Zhang M et al [2017]	Intervention	2,207 (Females); ≥55y	25(OH)D (nmol/L)	RIA (Nichols/Quest Diagnostics, San Clemente, CA or DiaSorin assay (Stillwater, MN)	China	No significant association with 25(OH)D baseline concentration or 25(OH)D dose-response to one-year vitamin D3 intake (data not shown).
rs12721365	[G/A], Synonymous Variant, VDR gene	Zhang M et al [2017]	Intervention	2,207 (Females); ≥55y	25(OH)D (nmol/L)	RIA (Nichols/Quest Diagnostics, San Clemente, CA or DiaSorin assay (Stillwater, MN)	China	No significant association with 25(OH)D baseline concentration or 25(OH)D dose-response to one-year vitamin D3 intake (data not shown).
rs7963776	[G/A], Intron Variant, VDR gene	Yao S et al [2012]	Case-control	828 case of breast cancer + 843 controls; Female; 25-75y	25(OH)D (ng/mL)	Immunochemiluminometric assay	USA	No significant association with serum 25(OH)D (data not shown)
		Zhang M et al [2017]	Intervention	2,207 (Females); ≥55y	25(OH)D (nmol/L)	RIA (Nichols/Quest Diagnostics, San Clemente, CA or DiaSorin assay (Stillwater, MN)	China	No significant association with 25(OH)D baseline concentration or 25(OH)D dose-response to one-year vitamin D3 intake (data not shown).
rs7971418	[C/A], Intron Variant, VDR gene	Zhang M et al [2017]	Intervention	2,207 (Females); ≥55y	25(OH)D (nmol/L)	RIA (Nichols/Quest Diagnostics, San Clemente, CA or DiaSorin assay (Stillwater, MN)	China	No significant association with 25(OH)D baseline concentration or 25(OH)D dose-response to one-year vitamin D3 intake (data not shown).
rs12370156	[C/T], Intron Variant, VDR gene	Yao S et al [2012]	Case-control	828 case of breast cancer + 843 controls; Female; 25-75y	25(OH)D (ng/mL)	Immunochemiluminometric assay	USA	No significant association with serum 25(OH)D (data not shown)
		Zhang M et al [2017]	Intervention	2,207 (Females); ≥55y	25(OH)D (nmol/L)	RIA (Nichols/Quest Diagnostics, San Clemente, CA or DiaSorin assay (Stillwater, MN)	China	No significant association with 25(OH)D baseline concentration or 25(OH)D dose-response to one-year vitamin D3 intake (data not shown).
rs2238138	[G/A], Intron Variant, VDR gene	Zhang M et al [2017]	Intervention	2,207 (Females); ≥55y	25(OH)D (nmol/L)	RIA (Nichols/Quest Diagnostics, San Clemente, CA or DiaSorin assay (Stillwater, MN)	China	No significant association with 25(OH)D baseline concentration or 25(OH)D dose-response to one-year vitamin D3 intake (data not shown).
rs11574044	[A/C], Intron Variant, VDR gene	Yao S et al [2012]	Case-control	828 case of breast cancer + 843 controls; Female; 25-75y	25(OH)D (ng/mL)	Immunochemiluminometric assay	USA	No significant association with serum 25(OH)D (data not shown)
		Zhang M et al [2017]	Intervention	2,207 (Females); ≥55y	25(OH)D (nmol/L)	RIA (Nichols/Quest Diagnostics, San Clemente, CA or DiaSorin assay (Stillwater, MN)	China	No significant association with 25(OH)D baseline concentration or 25(OH)D dose-response to one-year vitamin D3 intake (data not shown).
rs11574042	[C/G], Intron Variant, VDR gene	Zhang M et al [2017]	Intervention	2,207 (Females); ≥55y	25(OH)D (nmol/L)	RIA (Nichols/Quest Diagnostics, San Clemente, CA or DiaSorin assay (Stillwater, MN)	China	No significant association with 25(OH)D baseline concentration or 25(OH)D dose-response to one-year vitamin D3 intake (data not shown).
rs2238135	[C/A/G], Intron Variant, VDR gene	Yao S et al [2012]	Case-control	828 case of breast cancer + 843 controls; Female; 25-75y	25(OH)D (ng/mL)	Immunochemiluminometric assay	USA	No significant association with serum 25(OH)D (data not shown)
		Zhang M et al [2017]	Intervention	2,207 (Females); ≥55y	25(OH)D (nmol/L)	RIA (Nichols/Quest Diagnostics, San Clemente, CA or DiaSorin assay (Stillwater, MN)	China	No significant association with 25(OH)D baseline concentration or 25(OH)D dose-response to one-year vitamin D3 intake (data not shown).
rs7302235	[T/A/C], Intron Variant, VDR gene	Engelman CD et al [2008]	Cross-sectional	513AAs (39.1 ± 13.9y) +513HAs (40.2 ± 13.0y) +504 Has (41.0 ± 13.7y)	25(OH)D (ng/ml) & 1,25(OH) D (pg/ml)	RIA with a 25(OH)D-specific antibody (DiaSorin Inc.,Stillwater, MN)	USA	No significant association with vitamin D status (data not shown)
		Zhang M et al [2017]	Intervention	2,207 (Females); ≥55y	25(OH)D (nmol/L)	RIA (Nichols/Quest Diagnostics, San Clemente, CA or DiaSorin assay (Stillwater, MN)	China	No significant association with 25(OH)D baseline concentration or 25(OH)D dose-response to one-year vitamin D3 intake (data not shown).
rs17882106	[G/A], Intron Variant, VDR gene	Zhang M et al [2017]	Intervention	2,207 (Females); ≥55y	25(OH)D (nmol/L)	RIA (Nichols/Quest Diagnostics, San Clemente, CA or DiaSorin assay (Stillwater, MN)	China	No significant association with 25(OH)D baseline concentration or 25(OH)D dose-response to one-year vitamin D3 intake (data not shown).
rs10083198	[T/A/C], Intron Variant, VDR gene	Zhang M et al [2017]	Intervention	2,207 (Females); ≥55y	25(OH)D (nmol/L)	RIA (Nichols/Quest Diagnostics, San Clemente, CA or DiaSorin assay (Stillwater, MN)	China	No significant association with 25(OH)D baseline concentration or 25(OH)D dose-response to one-year vitamin D3 intake (data not shown).
rs7976091	[C/T], None, VDR gene	Zhang M et al [2017]	Intervention	2,207 (Females); ≥55y	25(OH)D (nmol/L)	RIA (Nichols/Quest Diagnostics, San Clemente, CA or DiaSorin assay (Stillwater, MN)	China	No significant association with 25(OH)D baseline concentration or 25(OH)D dose-response to one-year vitamin D3 intake (data not shown).
rs7311030	[T/C], None, VDR gene	Zhang M et al [2017]	Intervention	2,207 (Females); ≥55y	25(OH)D (nmol/L)	RIA (Nichols/Quest Diagnostics, San Clemente, CA or DiaSorin assay (Stillwater, MN)	China	No significant association with 25(OH)D baseline concentration or 25(OH)D dose-response to one-year vitamin D3 intake (data not shown).
rs10875712	[C/A/G/T], None, VDR gene	Waterhouse M et al [2014]	Intervention	385 (206 Males + 179 Females); 60-84y	25(OH)D (nmol/L)	Chemiluminescent immunoassay (LIAISON 25(OH)D Vitamin D TOTAL Assay; DiaSorin, Inc)	Australia	No significant association with 25(OH)D baseline serum and the response to 12 months of months supplementation with either 30,000 IU or 60,000 IU of vitamin D3 (p=0.35, p=0.79)
rs4760674	[A/C], 2KB Upstream Variant, TMEM106C gene	Waterhouse M et al [2014]	Intervention	385 (206 Males + 179 Females); 60-84y	25(OH)D (nmol/L)	Chemiluminescent immunoassay (LIAISON 25(OH)D Vitamin D TOTAL Assay; DiaSorin, Inc)	Australia	No significant association with 25(OH)D serum response to 12 months of months supplementation with either 30,000 IU or 60,000 IU of vitamin D3 (p=0.22, p=0.96)
rs9729	[G/C/T], 3 Prime UTR Variant, VDR gene	Engelman CD et al [2008]	Cross-sectional	513AAs (39.1 ± 13.9y) +513HAs (40.2 ± 13.0y) +504 Has (41.0 ± 13.7y)	25(OH)D (ng/ml) & 1,25(OH) D (pg/ml)	RIA with a 25(OH)D-specific antibody (DiaSorin Inc.,Stillwater, MN)	USA	No significant association with vitamin D status (data not shown)
rs987849	[G/A], Intron Variant, VDR gene	Engelman CD et al [2008]	Cross-sectional	513AAs (39.1 ± 13.9y) +513HAs (40.2 ± 13.0y) +504 Has (41.0 ± 13.7y)	25(OH)D (ng/ml) & 1,25(OH) D (pg/ml)	RIA with a 25(OH)D-specific antibody (DiaSorin Inc.,Stillwater, MN)	USA	No significant association with vitamin D status (data not shown)
rs11574038	[C/T], Intron Variant, VDR gene	Batai K et al [2014]	Cross-sectional	654 African Americans 59.0 (10.0)y + 405 European Americans 60.9 (8.4)y (Males)	25(OH)D (nmol/l)	Diasorin® chemiluminescence immunoassay method	USA	No statistically significant association with 25(OH)D level in European Americans (p=0.80) and African Americans (p=0.88)
rs10783218	[G/A], Intron Variant, VDR gene	Yao S et al [2012]	Case-control	828 case of breast cancer + 843 controls; Female; 25-75y	25(OH)D (ng/mL)	Immunochemiluminometric assay	USA	No significant association with serum 25(OH)D (data not shown)
rs11168277	[A/G], Intron Variant, VDR gene	Yao S et al [2012]	Case-control	828 case of breast cancer + 843 controls; Female; 25-75y	25(OH)D (ng/mL)	Immunochemiluminometric assay	USA	No significant association with serum 25(OH)D (data not shown)
rs10747524	[C/G/T], 2KB Upstream Variant, LINC02354 gene	Yao S et al [2012]	Case-control	828 case of breast cancer + 843 controls; Female; 25-75y	25(OH)D (ng/mL)	Immunochemiluminometric assay	USA	No significant association with serum 25(OH)D (data not shown)
rs7310552	[A/G], None, VDR gene	Yao S et al [2012]	Case-control	828 case of breast cancer + 843 controls; Female; 25-75y	25(OH)D (ng/mL)	Immunochemiluminometric assay	USA	No significant association with serum 25(OH)D (data not shown)
rs7302038	[G/A], None, VDR gene	Yao S et al [2012]	Case-control	828 case of breast cancer + 843 controls; Female; 25-75y	25(OH)D (ng/mL)	Immunochemiluminometric assay	USA	No significant association with serum 25(OH)D (data not shown)
rs4442605	[C/A], None, VDR gene	Yao S et al [2012]	Case-control	828 case of breast cancer + 843 controls; Female; 25-75y	25(OH)D (ng/mL)	Immunochemiluminometric assay	USA	No significant association with serum 25(OH)D (data not shown)
		Chromosome 12 - NC_000012.12 (dpSNP database)
	Figure 1: VDR gene position (in relation to possible genes involving these SNPs:LINC02354, COL2A1, HDAC7, TMEM106C) in Chromosme 11. National Library of Medicine (US), National Center for Biotechnology Information; [cited 2021 Feb 05]. Available from: https://www.ncbi.nlm.nih.gov/gene/7421

## Sheet: CYP24A1
			Gene	Location
			CYP24A1	Chromosome 11, NC_000011.10 (14878005..14898915, complement)
SNP	Alleles, functional consequence & gene according to dpSNP	Author, year	Study design	Participants (Sample size, males and females, age)	Vitamin D assay	Measurement method	Country	Findings/Outcome	Studied alleles	Beneficiary
									In case of significant findings
rs6013897	[T/A], None, CYP24A1 gene	Barry EL et al [2014]	Intervention	1787 (1147 Males + 641 Females); 45-75y	25(OH)D (ng/mL)	RIA kit (Immunodiagnostic Systems)	USA	Significant association with the efficacy of 1000 IU/d vitamin D supplementation (for 1 year) increasing 25(OH)D (p=0.04); no significant association with baseline serum 25(OH)D (p=0.61)	T/A	T (major)
		Batai K et al [2014]	Cross-sectional	652 African Americans 59.0 (10.0)y + 405 European Americans 60.9 (8.4)y (Males)	25(OH)D (nmol/l)	Diasorin® chemiluminescence immunoassay method	USA	No statistically significant association with 25(OH)D level in European Americans (p=0.75) and African Americans (p=0.87)
		Brouwer-Brolsma et al [2016]	Cross-sectional	2544 (1428 Males + 1116 Females); ≥65y	25(OH)D (nmol/l)	Isotope dilution–online solid-phase extraction–liquid chromatography–tandem mass spectrometry (ID-XLC-MS/MS)	Netherlands	No significant association with 25(OH)D level
		Cheung CL et al [2013]	Cross-sectional	712 (Females); 48.41±15.34y	25(OH)D (nmol/L)	Radioimmunoassay (RIA) (DiaSorin, Stillwater, MN, USA)	China	No significant association with 25(OH)D concentration (p=0.386) or vitamin D insuficiency (p=0.317)
		Clendenen TV et al [2015]	Case-control	734 cases (invasive breast cancer) + 1435 controls (Females); 40-69y	25(OH)D (nmol/L)	N/A	Sweden	No significant associations were found in control group between 25(OH)D and rs6013897 (p=0.2001)
		Cooper JD et al [2011]	Case-control	8517 T1DM (Type 1 Diabetes Mellitus; 3-72y) + 2610 controls (17-65y)	25(OH)D (nmol/L)	DiaSorin radioimmunoassay	United Kingdom	Significant association with 25(OH)D in control group (p=0.016)	T/A	T (major)
		Didriksen A et al [2013]	Intervention	568 (25.5% Males+74.5% Females), 57.0 (10.4)y	25(OH)D (nmol/L)	LC–MSMS method	Norway	No significance association with serum 25(OH)D at baseline and after 6 months of supplementation with 40 000 IU vitamin D/week (p>0.05)
		Engelman CD et al [2013]	Cross-sectional	1204 (Females); 50-79y	25(OH)D (nmol/L)	Diasorin LIAISON® chemiluminescence method (Heartland Assays, Inc. (Ames, IA))	USA	No significant association with 25(OH)D level (p=0.35)
		Gilbert R et al [2015]	Case-control	1275 prostate cancer cases+2062 controls (Males); 50-69y	25(OH)D & 1,25(OH)2D (pg/mL)	Tandem mass spectrometry	United Kingdom	No significant associations were found with 25(OH)D and 1,25(OH)2D concentration (p=0.67, p=0.84)
		Jolliffe DA et al [2016]	Cross-sectional	222 (89 Males + 133 Females); 48-94y	25(OH)D2 & 25(OH)D3 (nmol/L)	Isotope-dilution liquid chromatography–tandem mass spectrometry	United Kingdom	No significant association of genotypes (TT, AT, AA) with 25(OH)D level (p=0.95, p=0.39) (TT-Referent genotype)
		Nissen J et al [2014]	Cross-sectional	762: 348 children (181 Females + 167 Males); 10 (4–17)y + 414 adults (209 Females + 205 Males) 41 (18–60)y	25(OH)D (nmol/L)	Liquid chromatography tandem mass spectrometry (LC-MS/MS)	Denmark	No significant association with serum 25(OH)D in adults (p value=0.9033; adjusted p value= 0.7058)
		Nissen J et al [2015]	Intervention	92 (32 Males +60 Females); 38.6±12.0y	25(OH)D2 & 25(OH)D3 (nmol/L)	Isotopedilution liquid-chromatography–tandem mass spectrometry	Denmark	No significant association with 25(OH)D concentration at baseline and after intervention with UVB-induced 25(OH)D concentration (p=0.07, p=0.70)
		Rees JR et al [2016]	Intervention	2187 (1391 Males+796 Females); 45–75 y	25(OH)D (ng/mL)	Gamma-B 25-Hydroxy Vitamin D Liquid-Phase RIA kit (IDS)	USA/Puerto Rico	No significant association with baseline serum 25(OH)D and/or serum response (data not shown)
		Theodoratou E et al [2012]	Case-control	2,001 cases+2,237 controls; 18–79y;	25(OH)D ( ng/ml)	Liquid chromatography-tandem mass spectrometry (LCMS/ MS)	Scotland	No association with vitamin D status (p=0.52)
		Wang W et al [2014]	Case-control	Mexico Breast Cancer Study (MBCS)=564 Controls (age 50.3 (8.9)) +412 cases (age 52.6 (9.7)); San Francisco Bay Area Breast Cancer Study (SFBCS)= 215 Hispanic controls (52.8 (11.6)y)+ 130NHW controls (56.8 (14.0)y) + 414 Hispanic cases (59.5 (11.2)y) + 224NHW cases (61.1 (12.3)y)	25(OH)D (ng/mL)	Liquid chromatography-tandem mass spectrometry at Quest Diagnostics Nichols Institute (San Juan Capistrano, CA)	Mexico/USA	No significant association with 25(OH)D levels in both Hispanic (p=0.46) and non-Hispanic white women (p=0.74) controls
		Waterhouse M et al [2014]	Intervention	385 (206 Males + 179 Females); 60-84y	25(OH)D (nmol/L)	Chemiluminescent immunoassay (LIAISON 25(OH)D Vitamin D TOTAL Assay; DiaSorin, Inc)	Australia	No significant association with 25(OH)D baseline serum and the response to 12 months of months supplementation with either 30,000 IU or 60,000 IU of vitamin D3 (p value=0.63, p trend=0.88). No significant association found with baseline serum 25(OH)D level (p value=0.27, p trend=0.55)
		Voipio et al [2015]	Cross-sectional	2204 (994 Males +1,210 Females); 30-45y	25(OH)D (nmol/L)	radioimmunoassay (DiaSorin, Stillwater, MN,USA)	Finland	Significant association with serum 25(OH)D (p=0.0004)	NA	(major)
		Yao P et al [2017]	Intervention	448 (141 Males + 307 Females); 20-45y	25(OH)D (nmol/L)	Liquid chromatography–tandem mass spectrometry with deuterated internal standards (Sigma-Aldrich, St. Louis, MO)	China	No significant effect on 25(OH)D response (after 20 weeks of 2000 IU/d vitamin D3 supplementation) or baseline conc.
rs2585428	[C/T], Intron Variant, CYP24A1 gene	McKay GJ et al [2017]	Cross-sectional	4496 (2028 Males + 2468 Females; >65y) = 2137 had no signs of AMD, 2209 had early AMD, 150 had late AMD of which 104 nvAMD	25(OH)D2 and 25(OH)D3) (nmol/l)	Liquid chromatographytandem mass spectrometry (LC-MS/MS)	Norway, Estonia, UK, France, Italy, Greece, Spain	No significance association with serum 25(OH)D (p=0.420)
		Reimers LL et al [2015]	Case-control	967 breast cancer cases + 993 controls (Females); ≥20y	25(OH)D (ng/mL)	Diasorin radioimmunoassay (RIA)	USA	No association with vitamin D status (p=0.84)
		Szili B et al [2018]	Cross-sectional	462 (228 Males +234 Females), 49.55 ± 16.63y	Total (t-25OHD (ng/ml)), free (f-25OHD (pmol/l)), bioavailable (b-25OHD (nmol/l))	Chemiluminescence immunoassay method (LIAISON analyzer, DiaSorin S.p.A., Saluggia, Italy).	Hungary	No significant association with t-25(OH)D (p=1.000), f-25(OH)D (p=0.695) and b-25(OH)D (p=0.575)
		Yao S et al [2012]	Case-control	828 case of breast cancer + 843 controls; Female; 25-75y	25(OH)D (ng/mL)	Immunochemiluminometric assay	USA	No significant association with serum 25(OH)D (data not shown)
rs2209314	[T/C], Intron Variant, CYP24A1 gene	Barry EL et al [2014]	Intervention	1787 (1147 Males + 641 Females); 45-75y	25(OH)D (ng/mL)	RIA kit (Immunodiagnostic Systems)	USA	Significant association with baseline serum 25(OH)D (<.03); no significant association with the efficacy of Vitamin D3 Supplementation (1000 IU/day) for 1 Year for increasing 25(OH)D (p=0.09)	T/C	C (minor)
		Robien K et al [2013]	Cross-sectional	504 (220 Males + 284 Females); 45–74 y	25 (OH)D (nmol/L)	Competitive chemiluminescence immunoassay on the DiaSorin LIAISON platform	Singapore	No significant association with vitamin D concentration (data not shown)
		Rees JR et al [2016]	Intervention	2187 (1391 Males+796 Females); 45–75 y	25(OH)D (ng/mL)	Gamma-B 25-Hydroxy Vitamin D Liquid-Phase RIA kit (IDS)	USA/Puerto Rico	No significant association with baseline serum 25(OH)D and/or serum response (data not shown)
		Szili B et al [2018]	Cross-sectional	462 (228 Males +234 Females), 49.55 ± 16.63y	Total (t-25OHD (ng/ml)), free (f-25OHD (pmol/l)), bioavailable (b-25OHD (nmol/l))	Chemiluminescence immunoassay method (LIAISON analyzer, DiaSorin S.p.A., Saluggia, Italy).	Hungary	Significant association with t-25(OH)D (p=0.017), f-25(OH)D (p=0.012) and b-25(OH)D (p=0.008)	T/C	T (major)
		Yao S et al [2012]	Case-control	828 case of breast cancer + 843 controls; Female; 25-75y	25(OH)D (ng/mL)	Immunochemiluminometric assay	USA	No significant association with serum 25(OH)D (data not shown)
		Zhang Z et al [2013]	Cross-sectional	2897: 593 Males (43 (33–56)y) + 2304 Females ( 48 (31–61))	25(OH)D (ng/mL)	Automated Roche electrochemiluminescence system (E170; Roche Diagnostic GmbH, Mannheim, Germany)	China	No significant association with serum 25(OH)D concentration (p value 0.8391)
		Zhang M et al [2017]	Intervention	2,207 (Females); ≥55y	25(OH)D (nmol/L)	RIA (Nichols/Quest Diagnostics, San Clemente, CA or DiaSorin assay (Stillwater, MN)	China	No significant association with 25(OH)D baseline concentration or 25(OH)D dose-response to one-year vitamin D3 intake (data not shown).
rs6022999	[A/C/G], Intron Variant, CYP24A1 gene	McKay GJ et al [2017]	Cross-sectional	4496 (2028 Males + 2468 Females; >65y) = 2137 had no signs of AMD, 2209 had early AMD, 150 had late AMD of which 104 nvAMD	25(OH)D2 and 25(OH)D3) (nmol/l)	Liquid chromatographytandem mass spectrometry (LC-MS/MS)	Norway, Estonia, UK, France, Italy, Greece, Spain	No significance association with serum 25(OH)D (p=0.754)
		Reimers LL et al [2015]	Case-control	967 breast cancer cases + 993 controls (Females); ≥20y	25(OH)D (ng/mL)	Diasorin radioimmunoassay (RIA)	USA	No significant association with vitamin D status (p=0.43)
		Robien K et al [2013]	Cross-sectional	504 (220 Males + 284 Females); 45–74 y	25 (OH)D (nmol/L)	Competitive chemiluminescence immunoassay on the DiaSorin LIAISON platform	Singapore	No significant association with vitamin D concentration (data not shown)
		Szili B et al [2018]	Cross-sectional	462 (228 Males +234 Females), 49.55 ± 16.63y	Total (t-25OHD (ng/ml)), free (f-25OHD (pmol/l)), bioavailable (b-25OHD (nmol/l))	Chemiluminescence immunoassay method (LIAISON analyzer, DiaSorin S.p.A., Saluggia, Italy).	Hungary	No significant association with t-25(OH)D (p=1.000), f-25(OH)D (p=1.000) and b-25(OH)D (p=1.000)
		Yao S et al [2012]	Case-control	n= 828 case of breast cancer + 843 controls; Female; 25-75y	25(OH)D (ng/mL)	Immunochemiluminometric assay	USA	No significant association with serum 25(OH)D (data not shown)
		Zhang Z et al [2013]	Cross-sectional	2897: 593 Males (43 (33–56)y) + 2304 Females ( 48 (31–61))	25(OH)D (ng/mL)	Automated Roche electrochemiluminescence system (E170; Roche Diagnostic GmbH, Mannheim, Germany)	China	No significant association with serum 25(OH)D concentration (p value 0.4058)
		Zhang M et al [2017]	Intervention	2,207 (Females); ≥55y	25(OH)D (nmol/L)	RIA (Nichols/Quest Diagnostics, San Clemente, CA or DiaSorin assay (Stillwater, MN)	China	No significant association with 25(OH)D baseline concentration or 25(OH)D dose-response to one-year vitamin D3 intake (data not shown).
rs2762939	[G/C/T], Intron Variant, CYP24A1 gene	Barry EL et al [2014]	Intervention	1787 (1147 Males + 641 Females); 45-75y	25(OH)D (ng/mL)	RIA kit (Immunodiagnostic Systems)	USA	Significant associated with baseline serum 25(OH)D (<.03); no significant association with the efficacy of Vitamin D3 Supplementation (1000 IU/day) for 1 Year for increasing 25(OH)D (p=0.09)	G/C	G (major)
		Reimers LL et al [2015]	Case-control	967 breast cancer cases + 993 controls (Females); ≥20y	25(OH)D (ng/mL)	Diasorin radioimmunoassay (RIA)	USA	No significant association with vitamin D status (p=0.75)
		Rees JR et al [2016]	Intervention	2187 (1391 Males+796 Females); 45–75 y	25(OH)D (ng/mL)	Gamma-B 25-Hydroxy Vitamin D Liquid-Phase RIA kit (IDS)	USA/Puerto Rico	No significant association with baseline serum 25(OH)D and/or serum response (data not shown)
		Szili B et al [2018]	Cross-sectional	462 (228 Males +234 Females), 49.55 ± 16.63y	Total (t-25OHD (ng/ml)), free (f-25OHD (pmol/l)), bioavailable (b-25OHD (nmol/l))	Chemiluminescence immunoassay method (LIAISON analyzer, DiaSorin S.p.A., Saluggia, Italy).	Hungary	Significant association with t-25(OH)D (p=0.018), but not with f-25(OH)D (p=0.528) and b-25(OH)D (p=0.326)	G/C	G (major)
		Yao S et al [2012]	Case-control	828 case of breast cancer + 843 controls; Female; 25-75y	25(OH)D (ng/mL)	Immunochemiluminometric assay	USA	No significant association with serum 25(OH)D (data not shown)
		Zhang Z et al [2013]	Cross-sectional	2897: 593 Males (43 (33–56)y) + 2304 Females ( 48 (31–61))	25(OH)D (ng/mL)	Automated Roche electrochemiluminescence system (E170; Roche Diagnostic GmbH, Mannheim, Germany)	China	No significant association with serum 25(OH)D concentration (p value 0.8599)
rs1570669	[A/C/G/T], Intron Variant, CYP24A1 gene	Engelman CD et al [2013]	Cross-sectional	1204 (Females); 50-79y	25(OH)D (nmol/L)	Diasorin LIAISON® chemiluminescence method (Heartland Assays, Inc. (Ames, IA))	USA	No significant association with 25(OH)D level (p=0.54)
		McKay GJ et al [2017]	Cross-sectional	4496 (2028 Males + 2468 Females; >65y) = 2137 had no signs of AMD, 2209 had early AMD, 150 had late AMD of which 104 nvAMD	25(OH)D2 and 25(OH)D3) (nmol/l)	Liquid chromatographytandem mass spectrometry (LC-MS/MS)	Norway, Estonia, UK, France, Italy, Greece, Spain	No significance association with serum 25(OH)D (p=0.718)
		Yao S et al [2012]	Case-control	828 case of breast cancer + 843 controls; Female; 25-75y	25(OH)D (ng/mL)	Immunochemiluminometric assay	USA	No significant association with serum 25(OH)D (data not shown)
		Zhang M et al [2017]	Intervention	2,207 (Females); ≥55y	25(OH)D (nmol/L)	RIA (Nichols/Quest Diagnostics, San Clemente, CA or DiaSorin assay (Stillwater, MN)	China	No significant association with 25(OH)D baseline concentration or 25(OH)D dose-response to one-year vitamin D3 intake (data not shown).
rs3787557	[T/C], Intron Variant, CYP24A1 gene	Ahn J at al [2009]	Case-control	749 prostate cancer cases+781 controls (Males); 55-74y	25(OH)D, 1,25(OH)2D	Radioimmunoassay (Heartland Assays, Ames, IA)	USA	No significant association with vitamin D status (p=0.52)
		McKay GJ et al [2017]	Cross-sectional	4496 (2028 Males + 2468 Females; >65y) = 2137 had no signs of AMD, 2209 had early AMD, 150 had late AMD of which 104 nvAMD	25(OH)D2 and 25(OH)D3) (nmol/l)	Liquid chromatographytandem mass spectrometry (LC-MS/MS)	Norway, Estonia, UK, France, Italy, Greece, Spain	No significant association with serum 25(OH)D (p=0.915)
		Reimers LL et al [2015]	Case-control	967 breast cancer cases + 993 controls (Females); ≥20y	25(OH)D (ng/mL)	Diasorin radioimmunoassay (RIA)	USA	No significant association with vitamin D status (p=0.54)
		Zhang Z et al [2013]	Cross-sectional	2897: 593 Males (43 (33–56)y) + 2304 Females ( 48 (31–61))	25(OH)D (ng/mL)	Automated Roche electrochemiluminescence system (E170; Roche Diagnostic GmbH, Mannheim, Germany)	China	No significant association with serum 25(OH)D concentration (p value 0.1697)
rs35051736	[C/G/T], Missense Variant, CYP24A1 gene	Engelman CD et al [2013]	Cross-sectional	1204 (Females); 50-79y	25(OH)D (nmol/L)	Diasorin LIAISON® chemiluminescence method (Heartland Assays, Inc. (Ames, IA))	USA	No significant association with 25(OH)D level (p=0.17)
		Zhang M et al [2017]	Intervention	2,207 (Females); ≥55y	25(OH)D (nmol/L)	RIA (Nichols/Quest Diagnostics, San Clemente, CA or DiaSorin assay (Stillwater, MN)	China	No significant association with 25(OH)D baseline concentration or 25(OH)D dose-response to one-year vitamin D3 intake (data not shown).
rs2762926	[G/A/C/T], 3 Prime UTR Variant, CYP24A1 gene	Ahn J at al [2009]	Case-control	749 prostate cancer cases+781 controls (Males); 55-74y	25(OH)D (nmol/L), 1,25(OH)2D (pg/ml)	Radioimmunoassay (Heartland Assays, Ames, IA)	USA	No significant association with vitamin D status (p=0.4)
rs8124792	[G/A], Intron Variant, CYP24A1 gene	Ahn J at al [2009]	Case-control	749 prostate cancer cases+781 controls (Males); 55-74y	25(OH)D (nmol/L), 1,25(OH)2D (pg/ml)	Radioimmunoassay (Heartland Assays, Ames, IA)	USA	No significant association with vitamin D status (p=0.93)
rs6097801	[G/A], Intron Variant, CYP24A1 gene	Ahn J at al [2009]	Case-control	749 prostate cancer cases+781 controls (Males); 55-74y	25(OH)D (nmol/L), 1,25(OH)2D (pg/ml)	Radioimmunoassay (Heartland Assays, Ames, IA)	USA	No significant association with vitamin D status (p=0.06)
		Zhang M et al [2017]	Intervention	2,207 (Females); ≥55y	25(OH)D (nmol/L)	RIA (Nichols/Quest Diagnostics, San Clemente, CA or DiaSorin assay (Stillwater, MN)	China	No significant association with 25(OH)D baseline concentration or 25(OH)D dose-response to one-year vitamin D3 intake (data not shown).
rs2762932	[T/A/C], Intron Variant, CYP24A1 gene	Ahn J at al [2009]	Case-control	749 prostate cancer cases+781 controls (Males); 55-74y	25(OH)D, 1,25(OH)2D	Radioimmunoassay (Heartland Assays, Ames, IA)	USA	No significant association with vitamin D status (p=0.34)
		McKay GJ et al [2017]	Cross-sectional	4496 (2028 Males + 2468 Females; >65y) = 2137 had no signs of AMD, 2209 had early AMD, 150 had late AMD of which 104 nvAMD	25(OH)D2 and 25(OH)D3) (nmol/l)	Liquid chromatographytandem mass spectrometry (LC-MS/MS)	Norway, Estonia, UK, France, Italy, Greece, Spain	No significant association with serum 25(OH)D (p=0.332)
rs927650	[T/A/C/G], Intron Variant, CYP24A1 gene	Ahn J at al [2009]	Case-control	749 prostate cancer cases+781 controls (Males); 55-74y	25(OH)D, 1,25(OH)2D	Radioimmunoassay (Heartland Assays, Ames, IA)	USA	No significant association with vitamin D status (p=0.93)
		McKay GJ et al [2017]	Cross-sectional	4496 (2028 Males + 2468 Females; >65y) = 2137 had no signs of AMD, 2209 had early AMD, 150 had late AMD of which 104 nvAMD	25(OH)D2 and 25(OH)D3) (nmol/l)	Liquid chromatographytandem mass spectrometry (LC-MS/MS)	Norway, Estonia, UK, France, Italy, Greece, Spain	No significant association with serum 25(OH)D (p=0.971)
		Reimers LL et al [2015]	Case-control	967 breast cancer cases + 993 controls (Females); ≥20y	25(OH)D (ng/mL)	Diasorin radioimmunoassay (RIA)	USA	No significant association with vitamin D status (p=0.77)
		Szili B et al [2018]	Cross-sectional	462 (228 Males +234 Females), 49.55 ± 16.63y	Total (t-25OHD (ng/ml)), free (f-25OHD (pmol/l)), bioavailable (b-25OHD (nmol/l))	Chemiluminescence immunoassay method (LIAISON analyzer, DiaSorin S.p.A., Saluggia, Italy).	Hungary	No significant association with t-25(OH)D (p=0.481), f-25(OH)D (p=0.814) and b-25(OH)D (p=0.448)
		Yao S et al [2012]	Case-control	828 case of breast cancer + 843 controls; Female; 25-75y	25(OH)D (ng/mL)	Immunochemiluminometric assay	USA	No significant association with serum 25(OH)D (data not shown)
		Zhang Z et al [2013]	Cross-sectional	2897: 593 Males (43 (33–56)y) + 2304 Females ( 48 (31–61))	25(OH)D (ng/mL)	Automated Roche electrochemiluminescence system (E170; Roche Diagnostic GmbH, Mannheim, Germany)	China	No significant association with serum 25(OH)D concentration (p value 0.5373)
		Zhang M et al [2017]	Intervention	2,207 (Females); ≥55y	25(OH)D (nmol/L)	RIA (Nichols/Quest Diagnostics, San Clemente, CA or DiaSorin assay (Stillwater, MN)	China	No significant association with 25(OH)D baseline concentration or 25(OH)D dose-response to one-year vitamin D3 intake (data not shown).
rs4809959	[A/G], Intron Variant, CYP24A1 gene	Ahn J at al [2009]	Case-control	749 prostate cancer cases+781 controls (Males); 55-74y	25(OH)D, 1,25(OH)2D	Radioimmunoassay (Heartland Assays, Ames, IA)	USA	No significant association with vitamin D status (p=0.73)
		McKay GJ et al [2017]	Cross-sectional	4496 (2028 Males + 2468 Females; >65y) = 2137 had no signs of AMD (age-related macular degeneration), 2209 had early AMD, 150 had late AMD of which 104 nvAMD	25(OH)D2 and 25(OH)D3) (nmol/l)	Liquid chromatographytandem mass spectrometry (LC-MS/MS)	Norway, Estonia, UK, France, Italy, Greece, Spain	No significant association with serum 25(OH)D (p=0.582)
		Szili B et al [2018]	Cross-sectional	462 (228 Males +234 Females), 49.55 ± 16.63y	Total (t-25OHD (ng/ml)), free (f-25OHD (pmol/l)), bioavailable (b-25OHD (nmol/l))	Chemiluminescence immunoassay method (LIAISON analyzer, DiaSorin S.p.A., Saluggia, Italy).	Hungary	No significant association with t-25(OH)D (p=1.000), f-25(OH)D (p=0.250) and b-25(OH)D (p=0.206)
		Yao S et al [2012]	Case-control	828 case of breast cancer + 843 controls; Female; 25-75y	25(OH)D (ng/mL)	Immunochemiluminometric assay	USA	No significant association with serum 25(OH)D (data not shown)
		Zhang Z et al [2013]	Cross-sectional	2897: 593 Males (43 (33–56)y) + 2304 Females ( 48 (31–61))	25(OH)D (ng/mL)	Automated Roche electrochemiluminescence system (E170; Roche Diagnostic GmbH, Mannheim, Germany)	China	No significant association with serum 25(OH)D concentration (p value 0.3155)
		Zhang M et al [2017]	Intervention	2,207 (Females); ≥55y	25(OH)D (nmol/L)	RIA (Nichols/Quest Diagnostics, San Clemente, CA or DiaSorin assay (Stillwater, MN)	China	No significant association with 25(OH)D baseline concentration or 25(OH)D dose-response to one-year vitamin D3 intake (data not shown).
rs2248359	[C/T], 2KB Upstream Variant, CYP24A1 gene	Ahn J at al [2009]	Case-control	749 prostate cancer cases + 781 controls (Males); 55-74y	25(OH)D (nmol/L), 1,25(OH)2D (pg/ml)	Radioimmunoassay (Heartland Assays, Ames, IA)	USA	No significant association with vitamin D status (p=0.84)
		Batai K et al [2014]	Cross-sectional	652 African Americans 59.0 (10.0)y + 405 European Americans 60.9 (8.4)y (Males)	25(OH)D (nmol/l)	Diasorin® chemiluminescence immunoassay method	USA	No statistically significant association with 25(OH)D level in European Americans (p=0.79) and African Americans (p=0.21)
		Bu FX et al [2010]	Cross-sectional	Discovery cohort 156 (66 Males (44.03 (14.72) y + 90 Females (60.69 (12.82)y) + Replication cohort 340 Females (65.29 (6.72)y)	25(OH)D (nmol/L)	Radioimmunoassay (Nichols/Quest Diagnostics, San Clemente, CA, USA)	USA	No significant association with serum 25(OH)D (p=0.123)
		McKay GJ et al [2017]	Cross-sectional	4496 (2028 Males + 2468 Females; >65y) = 2137 had no signs of AMD (age-related macular degeneration), 2209 had early AMD, 150 had late AMD of which 104 nvAMD	25(OH)D2 and 25(OH)D3) (nmol/l)	Liquid chromatographytandem mass spectrometry (LC-MS/MS)	Norway, Estonia, UK, France, Italy, Greece, Spain	No significant association with serum 25(OH)D (p=0.677)
		Waterhouse M et al [2014]	Intervention	385 (206 Males + 179 Females); 60-84y	25(OH)D (nmol/L)	Chemiluminescent immunoassay (LIAISON 25(OH)D Vitamin D TOTAL Assay; DiaSorin, Inc)	Australia	No significant association with 25(OH)D serum following 12 months of monthly supplementation with either 30,000 IU or 60,000 IU of vitamin D3 (p value=0.63, p trend=0.88). Data not shown for association with baseline 25(OH)D level.
		Zhang Z et al [2013]	Cross-sectional	2897: 593 Males (43 (33–56)y) + 2304 Females ( 48 (31–61))	25(OH)D (ng/mL)	Automated Roche electrochemiluminescence system (E170; Roche Diagnostic GmbH, Mannheim, Germany)	China	No significant association with serum 25(OH)D concentration (p value 0.07818)
		Zhang M et al [2017]	Intervention	2,207 (Females); ≥55y	25(OH)D (nmol/L)	RIA (Nichols/Quest Diagnostics, San Clemente, CA or DiaSorin assay (Stillwater, MN)	China	No significant association with 25(OH)D baseline concentration or 25(OH)D dose-response to one-year vitamin D3 intake (data not shown).
rs765058	[A/G/T], Intron Variant, LOC105372675 gene	Ahn J at al [2009]	Case-control	749 prostate cancer cases + 781 controls (Males); 55-74y	25(OH)D (nmol/L), 1,25(OH)2D (pg/ml)	Radioimmunoassay (Heartland Assays, Ames, IA)	USA	No significant association with vitamin D status (p=0.99)
rs2585423	[T/C], Intron Variant, LOC105372675 gene	Ahn J at al [2009]	Case-control	749 prostate cancer cases + 781 controls (Males); 55-74y	25(OH)D (nmol/L), 1,25(OH)2D (pg/ml)	Radioimmunoassay (Heartland Assays, Ames, IA)	USA	No significant association with vitamin D status (p=0.2)
rs2585422	[G/A/C],Intron Variant, LOC105372675 gene	Ahn J at al [2009]	Case-control	749 prostate cancer cases + 781 controls (Males); 55-74y	25(OH)D (nmol/L), 1,25(OH)2D (pg/ml)	Radioimmunoassay (Heartland Assays, Ames, IA)	USA	No significant association with vitamin D status (p=0.93)
rs912505	[A/C/G/T], Intron Variant, CYP24A1 gene	Ahn J at al [2009]	Case-control	749 prostate cancer cases + 781 controls (Males); 55-74y	25(OH)D (nmol/L), 1,25(OH)2D (pg/ml)	Radioimmunoassay (Heartland Assays, Ames, IA)	USA	No significant association with vitamin D status (p=0.06)
		Robien K et al [2013]	Cross-sectional	504 (220 Males + 284 Females); 45–74 y	25 (OH)D (nmol/L)	Competitive chemiluminescence immunoassay on the DiaSorin LIAISON platform	Singapore	No significant association with vitamin D status (data not shown)
		Yao S et al [2012]	Case-control	828 case of breast cancer + 843 controls; Female; 25-75y	25(OH)D (ng/mL)	Immunochemiluminometric assay	USA	No significant association with serum 25(OH)D (data not shown)
rs6023009	[T/A/C], Non Coding Transcript Variant, LOC105372675 gene	Ahn J at al [2009]	Case-control	749 prostate cancer cases + 781 controls (Males); 55-74y	25(OH)D (nmol/L), 1,25(OH)2D (pg/ml)	Radioimmunoassay (Heartland Assays, Ames, IA)	USA	No significant association with vitamin D status (p=0.17)
rs1555439	[T/G], None, CYP24A1 gene	Ahn J at al [2009]	Case-control	749 prostate cancer cases + 781 controls (Males); 55-74y	25(OH)D (nmol/L), 1,25(OH)2D (pg/ml)	Radioimmunoassay (Heartland Assays, Ames, IA)	USA	No significant association with vitamin D status (p=0.05)
		Robien K et al [2013]	Cross-sectional	504 (220 Males + 284 Females); 45–74 y	25 (OH)D (nmol/L)	Competitive chemiluminescence immunoassay on the DiaSorin LIAISON platform	Singapore	No significant association with vitamin D status (data not shown)
		Zhang M et al [2017]	Intervention	2,207 (Females); ≥55y	25(OH)D (nmol/L)	RIA (Nichols/Quest Diagnostics, San Clemente, CA or DiaSorin assay (Stillwater, MN)	China	No significant association with 25(OH)D baseline concentration or 25(OH)D dose-response to one-year vitamin D3 intake (data not shown).
rs2762929	[T/C/G], Intron Variant, CYP24A1 gene	Ahn J at al [2009]	Case-control	749 prostate cancer cases + 781 controls (Males); 55-74y	25(OH)D (nmol/L), 1,25(OH)2D (pg/ml)	Radioimmunoassay (Heartland Assays, Ames, IA)	USA	No significant association with vitamin D status (p=0.34)
rs6068824	[C/T], None, CYP24A1 gene	Ahn J at al [2009]	Case-control	749 prostate cancer cases + 781 controls (Males); 55-74y	25(OH)D (nmol/L), 1,25(OH)2D (pg/ml)	Radioimmunoassay (Heartland Assays, Ames, IA)	USA	No significant association with vitamin D status (p=0.37)
rs6097797	[T/A/C/G], Intron Variant, CYP24A1 gene	Ahn J at al [2009]	Case-control	749 prostate cancer cases + 781 controls (Males); 55-74y	25(OH)D (nmol/L), 1,25(OH)2D (pg/ml)	Radioimmunoassay (Heartland Assays, Ames, IA)	USA	No significant association with vitamin D status (p=0.06)
		Zhang M et al [2017]	Intervention	2,207 (Females); ≥55y	25(OH)D (nmol/L)	RIA (Nichols/Quest Diagnostics, San Clemente, CA or DiaSorin assay (Stillwater, MN)	China	No significant association with 25(OH)D baseline concentration or 25(OH)D dose-response to one-year vitamin D3 intake (data not shown).
rs2585413	[G/A], 3 Prime UTR Variant, CYP24A1 gene	Ahn J at al [2009]	Case-control	749 prostate cancer cases + 781 controls (Males); 55-74y	25(OH)D (nmol/L), 1,25(OH)2D (pg/ml)	Radioimmunoassay (Heartland Assays, Ames, IA)	USA	No significant association with vitamin D status (p=0.9)
rs6127112	[G/A], None, CYP24A1 gene	Ahn J at al [2009]	Case-control	749 prostate cancer cases + 781 controls (Males); 55-74y	25(OH)D (nmol/L), 1,25(OH)2D (pg/ml)	Radioimmunoassay (Heartland Assays, Ames, IA)	USA	No significant association with vitamin D status (p=0.26)
rs2296239	[C/T], Synonymous Variant, CYP24A1 gene	Bu FX et al [2010]	Cross-sectional	Discovery cohort 156 (66 Males (44.03 (14.72) y + 90 Females (60.69 (12.82)y) + Replication cohort 340 Females (65.29 (6.72)y)	25(OH)D (nmol/L)	Radioimmunoassay (Nichols/Quest Diagnostics, San Clemente, CA, USA)	USA	No significant association with serum 25(OH)D (p=0.541)
		Engelman CD et al [2013]	Cross-sectional	1204 (Females); 50-79y	25(OH)D (nmol/L)	Diasorin LIAISON® chemiluminescence method (Heartland Assays, Inc. (Ames, IA))	USA	No significant association with 25(OH)D level (p=0.47)
		Waterhouse M et al [2014]	Intervention	385 (206 Males + 179 Females); 60-84y	25(OH)D (nmol/L)	Chemiluminescent immunoassay (LIAISON 25(OH)D Vitamin D TOTAL Assay; DiaSorin, Inc)	Australia	No significant association with 25(OH)D serum response to 12 months of months supplementation with either 30,000 IU or 60,000 IU of vitamin D3 (p value=0.98, p trend=0.94). Data not shown for association with baseline 25(OH)D level.
		Zhang M et al [2017]	Intervention	2,207 (Females); ≥55y	25(OH)D (nmol/L)	RIA (Nichols/Quest Diagnostics, San Clemente, CA or DiaSorin assay (Stillwater, MN)	China	No significant association with 25(OH)D baseline concentration or 25(OH)D dose-response to one-year vitamin D3 intake (data not shown).
rs2274130	[A/C/G], Intron Variant, CYP24A1 gene	Engelman CD et al [2013]	Cross-sectional	1204 (Females); 50-79y	25(OH)D (nmol/L)	Diasorin LIAISON® chemiluminescence method (Heartland Assays, Inc. (Ames, IA))	USA	No significant association with 25(OH)D level (p=0.44)
		McKay GJ et al [2017]	Cross-sectional	4496 (2028 Males + 2468 Females; >65y) = 2137 had no signs of AMD (age-related macular degeneration), 2209 had early AMD, 150 had late AMD of which 104 nvAMD	25(OH)D2 and 25(OH)D3) (nmol/l)	Liquid chromatographytandem mass spectrometry (LC-MS/MS)	Norway, Estonia, UK, France, Italy, Greece, Spain	No significance association with serum 25(OH)D (p=0.708)
rs4809957	[A/G], Intron Variant, CYP24A1 gene	Bu FX et al [2010]	Cross-sectional	Discovery cohort 156 (66 Males (44.03 (14.72) y + 90 Females (60.69 (12.82)y) + Replication cohort 340 Females (65.29 (6.72)y)	25(OH)D (nmol/L)	Radioimmunoassay (Nichols/Quest Diagnostics, San Clemente, CA, USA)	USA	No significance association with serum 25(OH)D (p=0.543)
		Engelman CD et al [2013]	Cross-sectional	1204 (Females); 50-79y	25(OH)D (nmol/L)	Diasorin LIAISON® chemiluminescence method (Heartland Assays, Inc. (Ames, IA))	USA	No significant association with 25(OH)D level (p=0.39)
		Waterhouse M et al [2014]	Intervention	385 (206 Males + 179 Females); 60-84y	25(OH)D (nmol/L)	Chemiluminescent immunoassay (LIAISON 25(OH)D Vitamin D TOTAL Assay; DiaSorin, Inc)	Australia	No significant association with 25(OH)D serum response to 12 months of months supplementation with either 30,000 IU or 60,000 IU of vitamin D3 (p value=0.99, p trend=0.99). Data not shown for association with baseline 25(OH)D level.
		Zhang Z et al [2013]	Cross-sectional	2897: 593 Males (43 (33–56)y) + 2304 Females ( 48 (31–61))	25(OH)D (ng/mL)	Automated Roche electrochemiluminescence system (E170; Roche Diagnostic GmbH, Mannheim, Germany)	China	No significant association with serum 25(OH)D concentration (p value 0.7413)
		Zhang M et al [2017]	Intervention	2,207 (Females); ≥55y	25(OH)D (nmol/L)	RIA (Nichols/Quest Diagnostics, San Clemente, CA or DiaSorin assay (Stillwater, MN)	China	No significant association with 25(OH)D baseline concentration or 25(OH)D dose-response to one-year vitamin D3 intake (data not shown).
rs1570670	[A/G], Intron Variant, CYP24A1 gene	Engelman CD et al [2013]	Cross-sectional	1204 (Females); 50-79y	25(OH)D (nmol/L)	Diasorin LIAISON® chemiluminescence method (Heartland Assays, Inc. (Ames, IA))	USA	No significant association with 25(OH)D level (p=0.44)
rs4809958	[T/A/G], Intron Variant, CYP24A1 gene	Ahn J at al [2009]	Case-control	749 prostate cancer cases+781 controls; Males; 55-74y	25(OH)D (nmol/L), 1,25(OH)2D (pg/ml)	Radioimmunoassay (Heartland Assays, Ames, IA)	USA	No significant association with serum 25(OH)D (p=0.48)
		Barry EL et al [2014]	Intervention	1787 (1147 Males+641 Females); 45-75y	25(OH)D (ng/mL)	RIA kit (Immunodiagnostic Systems)	USA	No significant association with baseline 25(OH)D Level (p=0.47) or with the efficacy of 1000 IU/d vitamin D supplementation (for 1 year) increasing 25(OH)D (p=0.28)
		Rees JR et al [2016]	Intervention	2187 (1391 Males+796 Females); 45–75 y	25(OH)D (ng/mL)	Gamma-B 25-Hydroxy Vitamin D Liquid-Phase RIA kit (IDS)	USA/Puerto Rico	No significant association with baseline serum 25(OH)D and/or serum response (data not shown)
		Robien K et al [2013]	Cross-sectional	504 (220 Males + 284 Females); 45–74 y	25 (OH)D (nmol/L)	Competitive chemiluminescence immunoassay on the DiaSorin LIAISON platform	Singapore	No significant association with vitamin D concentration (data not shown)
		Touvier M et al [2015]	Cross-sectional	1828 (883 Males + 995 Females); <65y	25(OH)D (ngml -1)	Roche Cobas electrochemoluminescent immunoassay (Roche Diagnostics, Meylan, France),	France	No significant association with 25(OH)D concentration in the controls (p=0.2)
		Zhang M et al [2017]	Intervention	2,207 (Females); ≥55y	25(OH)D (nmol/L)	RIA (Nichols/Quest Diagnostics, San Clemente, CA or DiaSorin assay (Stillwater, MN)	China	No significant association with 25(OH)D baseline concentration or 25(OH)D dose-response to one-year vitamin D3 intake (data not shown).
rs2244719	[C/A/G/T], Intron Variant, CYP24A1 gene	Barry EL et al [2014]	Intervention	1787 (1147 Males + 641 Females); 45-75y	25(OH)D (ng/mL)	RIA kit (Immunodiagnostic Systems)	USA	No significant association with baseline 25(OH)D Level (p=0.6) or with the efficacy of 1000 IU/d vitamin D supplementation for increasing 25(OH)D (p=0.53)
		Bu FX et al [2010]	Cross-sectional	Discovery cohort 156 (66 Males (44.03 (14.72) y + 90 Females (60.69 (12.82)y) + Replication cohort 340 Females (65.29 (6.72)y)	25(OH)D (nmol/L)	Radioimmunoassay (Nichols/Quest Diagnostics, San Clemente, CA, USA)	USA	No significant association with serum 25(OH)D (p=0.755)
		Rees JR et al [2016]	Intervention	2187 (1391 Males+796 Females); 45–75 y	25(OH)D (ng/mL)	Gamma-B 25-Hydroxy Vitamin D Liquid-Phase RIA kit (IDS)	USA/Puerto Rico	No significant association with baseline serum 25(OH)D and/or serum response (data not shown)
		Reimers LL et al [2015]	Case-control	967 breast cancer cases + 993 controls (Females); ≥20y	25(OH)D (ng/mL)	Diasorin radioimmunoassay (RIA)	USA	No significant association with serum 25(OH)D (p=0.87)
		Signorello LB et al [2011]	Cross-sectional	758 = 379 African American (192 Males +187 Females)+ 379 Caucasian (192 Males +187 Females); 40-79y	25(OH)D (ng/mL)	Radioimmunoassay method associated with high intra-assay reliability	USA	No significant association with 25(OH)D level in AAs and Caucasians (p=0.79, p=0.06)
		Szili B et al [2018]	Cross-sectional	462 (228 Males +234 Females), 49.55 ± 16.63y	Total (t-25OHD (ng/ml)), free (f-25OHD (pmol/l)), bioavailable (b-25OHD (nmol/l))	Chemiluminescence immunoassay method (LIAISON analyzer, DiaSorin S.p.A., Saluggia, Italy).	Hungary	No significant association with t-25(OH)D (p=0.070), f-25(OH)D (p=0.195) and b-25(OH)D (p=0.144)
		Wu X et al [2016]	Case-control	426 histologically confirmed primary NSCLC (Non-Small Cell Lung Cancer) (242 Males + 184 Females; 57.4 ± 5.8y) + 445 controls (269 Males + 176 Females; 59.6 (±4.7)y)	25(OH)D (ng/mL)	Radioimmunoassay (RIA) method (DiaSorin, Stillwater, MN, USA)	China	The association with 25(OH)D concentration was not significant in the controls (p=0.51)
		Yao S et al [2012]	Case-control	828 case of breast cancer + 843 controls; Female; 25-75y	25(OH)D (ng/mL)	Immunochemiluminometric assay	USA	No significant association with serum 25(OH)D (data not shown)
rs2296241	[G/A], Synonymous Variant, CYP24A1 gene	Barry EL et al [2014]	Intervention	1787 (1147 Males + 641 Females); 45-75y	25(OH)D (ng/mL)	RIA kit (Immunodiagnostic Systems)	USA	No significant association with baseline 25(OH)D Level (p=0.24) or with the efficacy of 1000 IU/d vitamin D supplementation (for 1 year) increasing 25(OH)D (p=0.36)
		Bu FX et al [2010]	Cross-sectional	Discovery cohort 156 (66 Males (44.03 (14.72) y + 90 Females (60.69 (12.82)y) + Replication cohort 340 Females (65.29 (6.72)y)	25(OH)D (nmol/L)	Radioimmunoassay (Nichols/Quest Diagnostics, San Clemente, CA, USA)	USA	No significant association with serum 25(OH)D (p=0.998)
		Cooper JD et al [2011]	Case-control	8517 T1DM (Type 1 Diabetes Mellitus; 3-72y) + 2610 controls (17-65y)	25(OH)D (nmol/L)	DiaSorin radioimmunoassay	United Kingdom	No significant association with serum levels of 25(OH)D (p=0.99)
		McKay GJ et al [2017]	Cross-sectional	4496 (2028 Males + 2468 Females; >65y) = 2137 had no signs of AMD (age-related macular degeneration), 2209 had early AMD, 150 had late AMD of which 104 nvAMD	25(OH)D2 and 25(OH)D3) (nmol/l)	Liquid chromatographytandem mass spectrometry (LC-MS/MS)	Norway, Estonia, UK, France, Italy, Greece, Spain	No significant association with serum 25(OH)D (p=0.563)
		Rees JR et al [2016]	Intervention	2187 (1391 Males+796 Females); 45–75 y	25(OH)D (ng/mL)	Gamma-B 25-Hydroxy Vitamin D Liquid-Phase RIA kit (IDS)	USA/Puerto Rico	No significant association with baseline serum 25(OH)D and/or serum response (data not shown)
		Robien K et al [2013]	Cross-sectional	504 (220 Males + 284 Females); 45–74 y	25 (OH)D (nmol/L)	Competitive chemiluminescence immunoassay on the DiaSorin LIAISON platform	Singapore	No significant association with vitamin D concentration (data not shown)
		Nissen J et al [2014]	Cross-sectional	762: 348 children (181 Females + 167 Males); 10 (4–17)y + 414 adults (209 Females + 205 Males) 41 (18–60)y	25(OH)D (nmol/L)	Liquid chromatography tandem mass spectrometry (LC-MS/MS)	Denmark	No significant association with serum 25(OH)D in adults (p value=0.6048; adjusted p value= 0.6078)
		Nissen J et al [2015]	Intervention	92 (32 Males +60 Females); 38.6±12.0y	25(OH)D2 & 25(OH)D3 (nmol/L)	Isotopedilution liquid-chromatography–tandem mass spectrometry	Denmark	No significant association with 25(OH)D concentration at baseline and after intervention with UVB-induced 25(OH)D concentration (p=0.16, p=0.39)
		Signorello LB et al [2011]	Cross-sectional	758 = 379 African American (192 Males +187 Females)+ 379 Caucasian (192 Males +187 Females); 40-79y	25(OH)D (ng/mL)	Radioimmunoassay method associated with high intra-assay reliability	USA	No significant association with 25(OH)D level in AAs and Caucasians (p=0.40, p=0.63)
		Waterhouse M et al [2014]	Intervention	385 (206 Males + 179 Females); 60-84y	25(OH)D (nmol/L)	Chemiluminescent immunoassay (LIAISON 25(OH)D Vitamin D TOTAL Assay; DiaSorin, Inc)	Australia	No significant association with 25(OH)D serum response to 12 months of months supplementation with either 30,000 IU or 60,000 IU of vitamin D3 (p value=0.48, p trend=34). Data not shown for association with baseline 25(OH)D level.
		Wu X et al [2016]	Case-control	426 histologically confirmed primary NSCLC (Non-Small Cell Lung Cancer) (242 Males + 184 Females; 57.4 ± 5.8y) + 445 controls (269 Males + 176 Females; 59.6 (±4.7)y)	25(OH)D (ng/mL)	Radioimmunoassay (RIA) method (DiaSorin, Stillwater, MN, USA)	China	The association with 25(OH)D concentration was not significant in the controls (p=0.36)
		Zhang Z et al [2013]	Cross-sectional	2897: 593 Males (43 (33–56)y) + 2304 Females ( 48 (31–61))	25(OH)D (ng/mL)	Automated Roche electrochemiluminescence system (E170; Roche Diagnostic GmbH, Mannheim, Germany)	China	No significant association with serum 25(OH)D concentration (p value 0.1291)
		Zhang M et al [2017]	Intervention	2,207 (Females); ≥55y	25(OH)D (nmol/L)	RIA (Nichols/Quest Diagnostics, San Clemente, CA or DiaSorin assay (Stillwater, MN)	China	No significant association with 25(OH)D baseline concentration or 25(OH)D dose-response to one-year vitamin D3 intake (data not shown).
rs6068816	[C/T], Synonymous Variant, CYP24A1 gene	Wu X et al [2016]	Case-control	426 histologically confirmed primary NSCLC (Non-Small Cell Lung Cancer) (242 Males + 184 Females; 57.4 ± 5.8y) + 445 controls (269 Males + 176 Females; 59.6 (±4.7)y)	25(OH)D (ng/mL)	Radioimmunoassay (RIA) method (DiaSorin, Stillwater, MN, USA)	China	The association with 25(OH)D concentration was not significant in the controls (p=0.20)
		Ahn J at al [2009]	Case-control	749 prostate cancer cases+781 controls (Males); 55-74y	25(OH)D, 1,25(OH)2D	Radioimmunoassay (Heartland Assays, Ames, IA)	USA	No significant association with vitamin D status (p=0.59)
		Bu FX et al [2010]	Cross-sectional	Discovery cohort 156 (66 Males (44.03 (14.72) y + 90 Females (60.69 (12.82)y) + Replication cohort 340 Females (65.29 (6.72)y)	25(OH)D (nmol/L)	Radioimmunoassay (Nichols/Quest Diagnostics, San Clemente, CA, USA)	USA	No significant association with serum 25(OH)D (p=0.807)
		McKay GJ et al [2017]	Cross-sectional	4496 (2028 Males + 2468 Females; >65y) = 2137 had no signs of AMD (age-related macular degeneration), 2209 had early AMD, 150 had late AMD of which 104 nvAMD	25(OH)D2 and 25(OH)D3) (nmol/l)	Liquid chromatographytandem mass spectrometry (LC-MS/MS)	Norway, Estonia, UK, France, Italy, Greece, Spain	No significant association with vitamin D status (data not shown)
		Reimers LL et al [2015]	Case-control	967 breast cancer cases + 993 controls (Females); ≥20y	25(OH)D (ng/mL)	Diasorin radioimmunoassay (RIA)	USA	No significant association with vitamin D status (p=0.64)
		Waterhouse M et al [2014]	Intervention	385 (206 Males + 179 Females); 60-84y	25(OH)D (nmol/L)	Chemiluminescent immunoassay (LIAISON 25(OH)D Vitamin D TOTAL Assay; DiaSorin, Inc)	Australia	No significant association with 25(OH)D serum response to 12 months of months supplementation with either 30,000 IU or 60,000 IU of vitamin D3 (p value=0.30, p trend=0.12). Data not shown for association with baseline 25(OH)D level.
		Yao S et al [2012]	Case-control	828 case of breast cancer + 843 controls; Female; 25-75y	25(OH)D (ng/mL)	Immunochemiluminometric assay	USA	No significant association with serum 25(OH)D (data not shown)
		Zhang M et al [2017]	Intervention	2,207 (Females); ≥55y	25(OH)D (nmol/L)	RIA (Nichols/Quest Diagnostics, San Clemente, CA or DiaSorin assay (Stillwater, MN)	China	No significant association with 25(OH)D baseline concentration or 25(OH)D dose-response to one-year vitamin D3 intake (data not shown).
rs2181874	[G/A], Intron Variant, CYP24A1 gene	Robien K et al [2013]	Cross-sectional	504 (220 Males + 284 Females); 45–74 y	25 (OH)D (nmol/L)	Competitive chemiluminescence immunoassay on the DiaSorin LIAISON platform	Singapore	No significant association with vitamin D status (data not shown)
		McKay GJ et al [2017]	Cross-sectional	4496 (2028 Males + 2468 Females; >65y) = 2137 had no signs of AMD (age-related macular degeneration), 2209 had early AMD, 150 had late AMD of which 104 nvAMD	25(OH)D2 and 25(OH)D3) (nmol/l)	Liquid chromatographytandem mass spectrometry (LC-MS/MS)	Norway, Estonia, UK, France, Italy, Greece, Spain	No significant association with serum 25(OH)D (p=0.433)
		Reimers LL et al [2015]	Case-control	967 breast cancer cases + 993 controls (Females); ≥20y	25(OH)D (ng/mL)	Diasorin radioimmunoassay (RIA)	USA	No significant association with vitamin D status (p=0.74)
		Szili B et al [2018]	Cross-sectional	462 (228 Males +234 Females), 49.55 ± 16.63y	Total (t-25OHD (ng/ml)), free (f-25OHD (pmol/l)), bioavailable (b-25OHD (nmol/l))	Chemiluminescence immunoassay method (LIAISON analyzer, DiaSorin S.p.A., Saluggia, Italy).	Hungary	No significant association with t-25(OH)D (p=1.000), f-25(OH)D (p=1.000) and b-25(OH)D (p=1.000)
		Wu X et al [2016]	Case-control	426 histologically confirmed primary NSCLC (Non-Small Cell Lung Cancer) (242 Males + 184 Females; 57.4 ± 5.8y) + 445 controls (269 Males + 176 Females; 59.6 (±4.7)y)	25(OH)D (ng/mL)	Radioimmunoassay (RIA) method (DiaSorin, Stillwater, MN, USA)	China	No significant association with serum 25(OH)D concentration in controls (p=0.13)
		Yao S et al [2012]	Case-control	828 case of breast cancer + 843 controls; Female; 25-75y	25(OH)D (ng/mL)	Immunochemiluminometric assay	USA	No significant association with serum 25(OH)D (data not shown)
		Zhang Z et al [2013]	Cross-sectional	2897: 593 Males (43 (33–56)y) + 2304 Females ( 48 (31–61))	25(OH)D (ng/mL)	Automated Roche electrochemiluminescence system (E170; Roche Diagnostic GmbH, Mannheim, Germany)	China	No significant association with serum 25(OH)D concentration (p value 0.4139)
		Zhang M et al [2017]	Intervention	2,207 (Females); ≥55y	25(OH)D (nmol/L)	RIA (Nichols/Quest Diagnostics, San Clemente, CA or DiaSorin assay (Stillwater, MN)	China	No significant association with 25(OH)D baseline concentration or 25(OH)D dose-response to one-year vitamin D3 intake (data not shown).
rs73913757	[C/G/T], 5 Prime UTR Variant, CYP24A1 gene	Batai K et al [2014]	Cross-sectional	652 African Americans 59.0 (10.0)y + 405 European Americans 60.9 (8.4)y (Males)	25(OH)D (nmol/l)	Diasorin® chemiluminescence immunoassay method	USA	No significant association in African Americans (p=0.99), while significant association with 25(OH)D level in European Americans (p=0.04) (when adjusted for age, total vitamin D intake, season of blood draw, BMI, and UVR exposure). No significance after multiple testing.	C/T	C (major)
rs4809960	[T/C], Intron Variant, CYP24A1 gene	Ahn J at al [2009]	Case-control	749 prostate cancer cases + 781 controls (Males); 55-74y	25(OH)D, 1,25(OH)2D	Radioimmunoassay (Heartland Assays, Ames, IA)	USA	No significant association with vitamin D status (p=0.95)
		McKay GJ et al [2017]	Cross-sectional	4496 (2028 Males + 2468 Females; >65y) = 2137 had no signs of AMD (age-related macular degeneration), 2209 had early AMD, 150 had late AMD of which 104 nvAMD	25(OH)D2 and 25(OH)D3) (nmol/l)	Liquid chromatographytandem mass spectrometry (LC-MS/MS)	Norway, Estonia, UK, France, Italy, Greece, Spain	No significance association with serum 25(OH)D (p=0.905)
		Nissen J et al [2014]	Cross-sectional	762: 348 children (181 Females + 167 Males); 10 (4–17)y + 414 adults (209 Females + 205 Males) 41 (18–60)y	25(OH)D (nmol/L)	Liquid chromatography tandem mass spectrometry (LC-MS/MS)	Denmark	No significant association with serum 25(OH)D in adults (p value=0.3402; adjusted p value= 0.2786)
		Nissen J et al [2015]	Intervention	92 (32 Males +60 Females); 38.6±12.0y	25(OH)D2 & 25(OH)D3 (nmol/L)	Isotopedilution liquid-chromatography–tandem mass spectrometry	Denmark	No significant association with 25(OH)D concentration at baseline and after intervention with UVB-induced 25(OH)D concentration (p=0.45, p=0.26)
		Reimers LL et al [2015]	Case-control	967 breast cancer cases + 993 controls (Females); ≥20y	25(OH)D (ng/mL)	Diasorin radioimmunoassay (RIA)	USA	No significant association with vitamin D status (p=0.28)
		Szili B et al [2018]	Cross-sectional	462 (228 Males +234 Females), 49.55 ± 16.63y	Total (t-25OHD (ng/ml)), free (f-25OHD (pmol/l)), bioavailable (b-25OHD (nmol/l))	Chemiluminescence immunoassay method (LIAISON analyzer, DiaSorin S.p.A., Saluggia, Italy).	Hungary	No significant association with t-25(OH)D (p=1.000), f-25(OH)D (p=0.250) and b-25(OH)D (p=0.206)
		Wu X et al [2016]	Case-control	426 histologically confirmed primary NSCLC (Non-Small Cell Lung Cancer) (242 Males + 184 Females; 57.4 ± 5.8y) + 445 controls (269 Males + 176 Females; 59.6 (±4.7)y)	25(OH)D (ng/mL)	Radioimmunoassay (RIA) method (DiaSorin, Stillwater, MN, USA)	China	The association with 25(OH)D concentration was not significant in the controls (p=0.62)
		Zhang M et al [2017]	Intervention	2,207 (Females); ≥55y	25(OH)D (nmol/L)	RIA (Nichols/Quest Diagnostics, San Clemente, CA or DiaSorin assay (Stillwater, MN)	China	No significant association with 25(OH)D baseline concentration or 25(OH)D dose-response to one-year vitamin D3 intake (data not shown).
rs17216707	[T/C], None, CYP24A1 gene	Ordóñez-Mena JM et al [2017]	Cross-sectional	8417 (3713 Males +4704 Females); 50-75y	25(OH)D (nmol/L)	Immunoassay	Germany	Significant association with 25(OH)D Serum Concentration (p=8.87x 10-3).	T/C	T (major)
rs2248137	[C/G/T], Intron Variant, CYP24A1 gene	Jolliffe DA et al [2016]	Cross-sectional	222 (89 Males + 133 Females); 48-94y	25(OH)D2 & 25(OH)D3 (nmol/L)	Isotope-dilution liquid chromatography–tandem mass spectrometry	United Kingdom	No significant association of genotypes (CC, CG, GG) with 25(OH)D level (p=0.76, p=0.46) (CC-Refenet genotype)
rs17219315	[A/G], Intron Variant, CYP24A1 gene	Barry EL et al [2014]	Intervention	1787 (1147 Males + 641 Females); 45-75y	25(OH)D (ng/mL)	RIA kit (Immunodiagnostic Systems)	USA	No significant association with baseline 25(OH)D Level (p=0.09)or with the efficacy of 1000 IU/d vitamin D supplementation (for 1 year) increasing 25(OH)D (p=0.37)
		Nissen J et al [2014]	Cross-sectional	762: 348 children (181 Females + 167 Males); 10 (4–17)y + 414 adults (209 Females + 205 Males) 41 (18–60)y	25(OH)D (nmol/L)	Liquid chromatography tandem mass spectrometry (LC-MS/MS)	Denmark	No significant association with serum 25(OH)D in adults (p value=0.6621; adjusted p value= 0.3828)
		Nissen J et al [2015]	Intervention	92 (32 Males +60 Females); 38.6±12.0y	25(OH)D2 & 25(OH)D3 (nmol/L)	Isotopedilution liquid-chromatography–tandem mass spectrometry	Denmark	No significant association with 25(OH)D concentration at baseline and after intervention with UVB-induced 25(OH)D concentration (p=0.53, p=0.29)
		Rees JR et al [2016]	Intervention	2187 (1391 Males+796 Females); 45–75 y	25(OH)D (ng/mL)	Gamma-B 25-Hydroxy Vitamin D Liquid-Phase RIA kit (IDS)	USA/Puerto Rico	No significant association with baseline serum 25(OH)D and/or serum response (data not shown)
		Signorello LB et al [2011]	Cross-sectional	758 = 379 African American (192 Males +187 Females)+ 379 Caucasian (192 Males +187 Females); 40-79y	25(OH)D (ng/mL)	Radioimmunoassay method associated with high intra-assay reliability	USA	No significant association with 25(OH)D level in Caucasians (p=0.66), no data shown in AAs
rs6068810	[G/T], Intron Variant, CYP24A1 gene	McKay GJ et al [2017]	Cross-sectional	4496 (2028 Males + 2468 Females; >65y) = 2137 had no signs of AMD (age-related macular degeneration), 2209 had early AMD, 150 had late AMD of which 104 nvAMD	25(OH)D2 and 25(OH)D3) (nmol/l)	Liquid chromatographytandem mass spectrometry (LC-MS/MS)	Norway, Estonia, UK, France, Italy, Greece, Spain	No significant association with serum 25(OH)D (p=0.744)
rs11907350	[G/A], Intron Variant, CYP24A1 gene	McKay GJ et al [2017]	Cross-sectional	4496 (2028 Males + 2468 Females; >65y) = 2137 had no signs of AMD (age-related macular degeneration), 2209 had early AMD, 150 had late AMD of which 104 nvAMD	25(OH)D2 and 25(OH)D3) (nmol/l)	Liquid chromatographytandem mass spectrometry (LC-MS/MS)	Norway, Estonia, UK, France, Italy, Greece, Spain	No significant association with serum 25(OH)D (p=0.832)
		Yao S et al [2012]	Case-control	828 case of breast cancer + 843 controls; Female; 25-75y	25(OH)D (ng/mL)	Immunochemiluminometric assay	USA	No significant association with serum 25(OH)D (data not shown)
rs927651	[A/G/T], Intron Variant, CYP24A1 gene	McKay GJ et al [2017]	Cross-sectional	4496 (2028 Males + 2468 Females; >65y) = 2137 had no signs of AMD (age-related macular degeneration), 2209 had early AMD, 150 had late AMD of which 104 nvAMD	25(OH)D2 and 25(OH)D3) (nmol/l)	Liquid chromatographytandem mass spectrometry (LC-MS/MS)	Norway, Estonia, UK, France, Italy, Greece, Spain	No significant association with serum 25(OH)D (p=0.832)
rs6097809	[T/C/G], Intron Variant, CYP24A1 gene	McKay GJ et al [2017]	Cross-sectional	4496 (2028 Males + 2468 Females; >65y) = 2137 had no signs of AMD (age-related macular degeneration), 2209 had early AMD, 150 had late AMD of which 104 nvAMD	25(OH)D2 and 25(OH)D3) (nmol/l)	Liquid chromatographytandem mass spectrometry (LC-MS/MS)	Norway, Estonia, UK, France, Italy, Greece, Spain	No significant association with serum 25(OH)D (p=0.770)
		Zhang Z et al [2013]	Cross-sectional	2897: 593 Males (43 (33–56)y) + 2304 Females ( 48 (31–61))	25(OH)D (ng/mL)	Automated Roche electrochemiluminescence system (E170; Roche Diagnostic GmbH, Mannheim, Germany)	China	No significant association with serum 25(OH)D concentration (p value 0.8915)
rs6127119	[C/T], Intron Variant, CYP24A1 gene	McKay GJ et al [2017]	Cross-sectional	4496 (2028 Males + 2468 Females; >65y) = 2137 had no signs of AMD (age-related macular degeneration), 2209 had early AMD, 150 had late AMD of which 104 nvAMD	25(OH)D2 and 25(OH)D3) (nmol/l)	Liquid chromatographytandem mass spectrometry (LC-MS/MS)	Norway, Estonia, UK, France, Italy, Greece, Spain	No significant association with serum 25(OH)D (p=0.730)
rs3787555	[C/A], Intron Variant, CYP24A1 gene	McKay GJ et al [2017]	Cross-sectional	4496 (2028 Males + 2468 Females; >65y) = 2137 had no signs of AMD (age-related macular degeneration), 2209 had early AMD, 150 had late AMD of which 104 nvAMD	25(OH)D2 and 25(OH)D3) (nmol/l)	Liquid chromatographytandem mass spectrometry (LC-MS/MS)	Norway, Estonia, UK, France, Italy, Greece, Spain	No significant association with serum 25(OH)D (p=0.945)
		Robien K et al [2013]	Cross-sectional	504 (220 Males + 284 Females); 45–74 y	25 (OH)D (nmol/L)	Competitive chemiluminescence immunoassay on the DiaSorin LIAISON platform	Singapore	No significant association with vitamin D concentration (data not shown)
		Szili B et al [2018]	Cross-sectional	462 (228 Males +234 Females), 49.55 ± 16.63y	Total (t-25OHD (ng/ml)), free (f-25OHD (pmol/l)), bioavailable (b-25OHD (nmol/l))	Chemiluminescence immunoassay method (LIAISON analyzer, DiaSorin S.p.A., Saluggia, Italy).	Hungary	No significant association with t-25(OH)D (p=0.580), f-25(OH)D (p=0.178) and b-25(OH)D (p=0.195)
		Yao S et al [2012]	Case-control	828 case of breast cancer + 843 controls; Female; 25-75y	25(OH)D (ng/mL)	Immunochemiluminometric assay	USA	No significant association with serum 25(OH)D (data not shown)
		Zhang Z et al [2013]	Cross-sectional	2897: 593 Males (43 (33–56)y) + 2304 Females ( 48 (31–61))	25(OH)D (ng/mL)	Automated Roche electrochemiluminescence system (E170; Roche Diagnostic GmbH, Mannheim, Germany)	China	No significant association with serum 25(OH)D concentration (p value 0.3372)
rs2762941	[G/A], Intron Variant, CYP24A1 gene	McKay GJ et al [2017]	Cross-sectional	4496 (2028 Males + 2468 Females; >65y) = 2137 had no signs of AMD (age-related macular degeneration), 2209 had early AMD, 150 had late AMD of which 104 nvAMD	25(OH)D2 and 25(OH)D3) (nmol/l)	Liquid chromatographytandem mass spectrometry (LC-MS/MS)	Norway, Estonia, UK, France, Italy, Greece, Spain	No significant association with serum 25(OH)D (p=0.972)
		Robien K et al [2013]	Cross-sectional	504 (220 Males + 284 Females); 45–74 y	25 (OH)D (nmol/L)	Competitive chemiluminescence immunoassay on the DiaSorin LIAISON platform	Singapore	No significant association with vitamin D concentration (data not shown)
		Szili B et al [2018]	Cross-sectional	462 (228 Males +234 Females), 49.55 ± 16.63y	Total (t-25OHD (ng/ml)), free (f-25OHD (pmol/l)), bioavailable (b-25OHD (nmol/l))	Chemiluminescence immunoassay method (LIAISON analyzer, DiaSorin S.p.A., Saluggia, Italy).	Hungary	Significant association with t-25(OH)D (p=0.001), but not with f-25(OH)D (p=0.136) and b-25(OH)D (p=0.097)	G/A	G (major)
		Yao S et al [2012]	Case-control	828 case of breast cancer + 843 controls; Female; 25-75y	25(OH)D (ng/mL)	Immunochemiluminometric assay	USA	No significant association with serum 25(OH)D (data not shown)
		Zhang Z et al [2013]	Cross-sectional	2897: 593 Males (43 (33–56)y) + 2304 Females ( 48 (31–61))	25(OH)D (ng/mL)	Automated Roche electrochemiluminescence system (E170; Roche Diagnostic GmbH, Mannheim, Germany)	China	No significant association with serum 25(OH)D concentration (p value 0.03942)
		Zhang M et al [2017]	Intervention	2,207 (Females); ≥55y	25(OH)D (nmol/L)	RIA (Nichols/Quest Diagnostics, San Clemente, CA or DiaSorin assay (Stillwater, MN)	China	No significant association with 25(OH)D baseline concentration or 25(OH)D dose-response to one-year vitamin D3 intake (data not shown).
rs2245153	[T/C], Intron Variant, CYP24A1 gene	McKay GJ et al [2017]	Cross-sectional	4496 (2028 Males + 2468 Females; >65y) = 2137 had no signs of AMD (age-related macular degeneration), 2209 had early AMD, 150 had late AMD of which 104 nvAMD	25(OH)D2 and 25(OH)D3) (nmol/l)	Liquid chromatographytandem mass spectrometry (LC-MS/MS)	Norway, Estonia, UK, France, Italy, Greece, Spain	No significant association with serum 25(OH)D (p=0.982)
		Yao S et al [2012]	Case-control	828 case of breast cancer + 843 controls; Female; 25-75y	25(OH)D (ng/mL)	Immunochemiluminometric assay	USA	No significant association with serum 25(OH)D (data not shown)
rs13038432	[A/G], Intron Variant, CYP24A1 gene	Reimers LL et al [2015]	Case-control	967 breast cancer cases + 993 controls (Females); ≥20y	25(OH)D (ng/mL)	Diasorin radioimmunoassay (RIA)	USA	No significant association with vitamin D status (p=0.64)
rs1870969	[T/A/G], None, CYP24A1 gene	Zhang M et al [2017]	Intervention	2,207 (Females); ≥55y	25(OH)D (nmol/L)	RIA (Nichols/Quest Diagnostics, San Clemente, CA or DiaSorin assay (Stillwater, MN)	China	No significant association with 25(OH)D baseline concentration or 25(OH)D dose-response to one-year vitamin D3 intake (data not shown).
rs6097805	[A/G], Intron Variant, CYP24A1 gene	Zhang M et al [2017]	Intervention	2,207 (Females); ≥55y	25(OH)D (nmol/L)	RIA (Nichols/Quest Diagnostics, San Clemente, CA or DiaSorin assay (Stillwater, MN)	China	No significant association with 25(OH)D baseline concentration or 25(OH)D dose-response to one-year vitamin D3 intake (data not shown).
rs6068812	[A/G], Missense Variant, CYP24A1 gene	Zhang M et al [2017]	Intervention	2,207 (Females); ≥55y	25(OH)D (nmol/L)	RIA (Nichols/Quest Diagnostics, San Clemente, CA or DiaSorin assay (Stillwater, MN)	China	No significant association with 25(OH)D baseline concentration or 25(OH)D dose-response to one-year vitamin D3 intake (data not shown).
rs751090	[C/A/T], Intron Variant, CYP24A1 gene	Zhang M et al [2017]	Intervention	2,207 (Females); ≥55y	25(OH)D (nmol/L)	RIA (Nichols/Quest Diagnostics, San Clemente, CA or DiaSorin assay (Stillwater, MN)	China	No significant association with 25(OH)D baseline concentration or 25(OH)D dose-response to one-year vitamin D3 intake (data not shown).
rs2585439	[G/A/C/T], Intron Variant, CYP24A1 gene	Zhang M et al [2017]	Intervention	2,207 (Females); ≥55y	25(OH)D (nmol/L)	RIA (Nichols/Quest Diagnostics, San Clemente, CA or DiaSorin assay (Stillwater, MN)	China	No significant association with 25(OH)D baseline concentration or 25(OH)D dose-response to one-year vitamin D3 intake (data not shown).
rs3886163	[G/A], Intron Variant, CYP24A1 gene	Zhang M et al [2017]	Intervention	2,207 (Females); ≥55y	25(OH)D (nmol/L)	RIA (Nichols/Quest Diagnostics, San Clemente, CA or DiaSorin assay (Stillwater, MN)	China	No significant association with 25(OH)D baseline concentration or 25(OH)D dose-response to one-year vitamin D3 intake (data not shown).
rs2426498	[C/G], Intron Variant, LOC105372675 gene	Zhang M et al [2017]	Intervention	2,207 (Females); ≥55y	25(OH)D (nmol/L)	RIA (Nichols/Quest Diagnostics, San Clemente, CA or DiaSorin assay (Stillwater, MN)	China	No significant association with 25(OH)D baseline concentration or 25(OH)D dose-response to one-year vitamin D3 intake (data not shown).
rs2021940	[T/C], Intron Variant, LOC105372675 gene	Zhang M et al [2017]	Intervention	2,207 (Females); ≥55y	25(OH)D (nmol/L)	RIA (Nichols/Quest Diagnostics, San Clemente, CA or DiaSorin assay (Stillwater, MN)	China	No significant association with 25(OH)D baseline concentration or 25(OH)D dose-response to one-year vitamin D3 intake (data not shown).
rs6023005	[A/G/T], Intron Variant, LOC105372675 gene	Zhang M et al [2017]	Intervention	2,207 (Females); ≥55y	25(OH)D (nmol/L)	RIA (Nichols/Quest Diagnostics, San Clemente, CA or DiaSorin assay (Stillwater, MN)	China	No significant association with 25(OH)D baseline concentration or 25(OH)D dose-response to one-year vitamin D3 intake (data not shown).
rs765059	[C/G], Intron Variant, LOC105372675 gene	Zhang M et al [2017]	Intervention	2,207 (Females); ≥55y	25(OH)D (nmol/L)	RIA (Nichols/Quest Diagnostics, San Clemente, CA or DiaSorin assay (Stillwater, MN)	China	No significant association with 25(OH)D baseline concentration or 25(OH)D dose-response to one-year vitamin D3 intake (data not shown).
rs6023012	[A/G/T], 500B Downstream Variant, LOC105372675 gene	Zhang M et al [2017]	Intervention	2,207 (Females); ≥55y	25(OH)D (nmol/L)	RIA (Nichols/Quest Diagnostics, San Clemente, CA or DiaSorin assay (Stillwater, MN)	China	No significant association with 25(OH)D baseline concentration or 25(OH)D dose-response to one-year vitamin D3 intake (data not shown).
rs6022990	[A/G], Missense Variant, CYP24A1 gene	Batai K et al [2014]	Cross-sectional	652 African Americans 59.0 (10.0)y + 405 European Americans 60.9 (8.4)y (Males)	25(OH)D (nmol/l)	Diasorin® chemiluminescence immunoassay method	USA	No statistically significant association with 25(OH)D level in European Americans (p=0.60) and African Americans (p=0.13)
rs73913755	[G/A], 5 Prime UTR Variant, CYP24A1 gene	Batai K et al [2014]	Cross-sectional	653 African Americans 59.0 (10.0)y + 405 European Americans 60.9 (8.4)y (Males)	25(OH)D (nmol/l)	Diasorin® chemiluminescence immunoassay method	USA	No statistically significant association with 25(OH)D level in European Americans (p=0.20) and African Americans (p=0.56)
rs2248461	[G/A/C/T], 2KB Upstream Variant, CYP24A1 gene	Batai K et al [2014]	Cross-sectional	654 African Americans 59.0 (10.0)y + 405 European Americans 60.9 (8.4)y (Males)	25(OH)D (nmol/l)	Diasorin® chemiluminescence immunoassay method	USA	No statistically significant association with 25(OH)D level in European Americans (p=0.89) and African Americans (p=0.43)
rs2426496	[T/G], Intron Variant, LOC105372675 gene	Nissen J et al [2014]	Cross-sectional	762: 348 children (181 Females + 167 Males); 10 (4–17)y + 414 adults (209 Females + 205 Males) 41 (18–60)y	25(OH)D (nmol/L)	Liquid chromatography tandem mass spectrometry (LC-MS/MS)	Denmark	No significant association with serum 25(OH)D in adults (p value=0.6377; adjusted p value= 0.7896)
		Nissen J et al [2015]	Intervention	92 (32 Males +60 Females); 38.6±12.0y	25(OH)D2 & 25(OH)D3 (nmol/L)	Isotopedilution liquid-chromatography–tandem mass spectrometry	Denmark	No significant association with 25(OH)D concentration at baseline and after intervention with UVB-induced 25(OH)D concentration (p=0.44, p=0.25)
rs6013905	[T/C], Intron Variant, CYP24A1 gene	Zhang Z et al [2013]	Cross-sectional	2897: 593 Males (43 (33–56)y) + 2304 Females ( 48 (31–61))	25(OH)D (ng/mL)	Automated Roche electrochemiluminescence system (E170; Roche Diagnostic GmbH, Mannheim, Germany)	China	No significant association with serum 25(OH)D concentration (p value 0.05926)
		Chromosome 20 - NC_000020.11 (dpSNP database)
	Figure 1: CYP24A1 gene position (in relation to possible genes involving these SNPs: LOC105372675) in Chromosme 11. National Library of Medicine (US), National Center for Biotechnology Information; [cited 2021 Feb 05]. Available from: https://www.ncbi.nlm.nih.gov/gene/1591

## Sheet: DHCR7
			Gene	Location
			DHCR7	Chromosome 11, NC_000011.10 (71434411..71448431, complement)
SNP	Alleles, functional consequence & gene according to dpSNP	Author, year	Study design	Participants (Sample size, males and females, age)	Vitamin D assay	Measurement method	Country	Findings/Outcome	Studied alleles	Beneficiary
									In case of significant findings
rs12785878	[G/A/T], Intron Variant, NADSYN1 gene	Barry EL et al [2014]	Intervention	1787 (1147 Males + 641 Females); 45-75y	25(OH)D (ng/mL)	RIA kit (Immunodiagnostic Systems)	USA	No significant association with baseline serum 25(OH)D Level (p=0.06) or with the efficacy of 1000 IU/d vitamin D supplementation (for 1 year) increasing 25(OH)D (p=0.16)
		Batai K et al [2014]	Cross-sectional	655 African Americans 59.0 (10.0)y + 405 European Americans 60.9 (8.4)y (Males)	25(OH)D (nmol/l)	Diasorin® chemiluminescence immunoassay method	USA	No significant association with 25(OH)D level in European Americans (p=0.51) and African Americans (p=0.26)
		Brouwer-Brolsma et al [2016]	Cross-sectional	2544 (1428 Males + 1116 Females); ≥65y	25(OH)D (nmol/l)	Isotope dilution–online solid-phase extraction–liquid chromatography–tandem mass spectrometry (ID-XLC-MS/MS)	Netherlands	No significant association with 25(OH)D level
		Cheung CL et al [2013]	Cross-sectional	712 (Females); 48.41±15.34y	25(OH)D (nmol/L)	Radioimmunoassay (RIA) (DiaSorin, Stillwater, MN, USA)	China	No significant association with serum 25(OH)D levels (p=0.248). But was nominally associated with vitamin D insufficiency only (p=0.042) (The significance level was set to be 0.00625). Minor allele ‘T’ was nominally associated with reduced risk of vitamin D insufficiency with an OR of 0.79 (p=0.042).	G/T	T (minor)
		Clendenen TV et al [2015]	Case-control	734 cases (invasive breast cancer) + 1435 controls (Females); 40-69y	25(OH)D (nmol/L)	N/A	Sweden	Significant association with serum 25(OH)D concentration in control group (p= 0.0024)	A/C	A (major)
		Cooper JD et al [2011]	Case-control	8517 T1DM (Type 1 Diabetes Mellitus; 3-72y) + 2610 controls (17-65y)	25(OH)D (nmol/L)	DiaSorin radioimmunoassay	United Kingdom	Significant association with 25(OH)D concentration, likelihood ratio test P (p = 9.9 x 10-4);	T/G	T (major)
		Elkum N et al [2014]	Cross-sectional	1549 (Arab and Asian background; 907 Arabs, 489 South Asians and 153 Southeast Asians); >18y	25(OH)D (ng/mL)	DiaSorin LIAISON analyzer (DiaSorin Inc, MN, USA) and	Kuwait	No significant association with 25(OH)D level in any of the ethnic groups (p=0.57, p=1.06, p=0.339)
		Fohner AE et al [2016]	Cross-sectional	743 (79 Males + 88 Females); 14-93y	25(OH)D3 (ng/mL)	LC–tandem MS assay	Southwestern Alaska	No significant association with serum 25(OH)D3 concentration (p=0.31)
		Gilbert R et al [2015]	Case-control	1275 prostate cancer cases+2062 controls (Males); 50-69y	25(OH)D & 1,25(OH)2D (pg/mL)	Tandem mass spectrometry	United Kingdom	No significant association with 25(OH)D concentration ( p=0.86), significant association with 1,25(OH)2D concentrations (p=0.01)	T/G	T (major)
		Hansen JG et al [2015]	Cross-sectional	980 (42.7% Males + 57.3% Females); 70-79y; African-American participants	25(OH)D (μg/L)	Study 1: Radioimmunoassay kit (25-hydroxyvitamin D 125I RIA kit; DiaSorin) + study 2: HPLC tandem mass spectrometry [Waters Xevo TQ mass spectrometer)	USA	No significant association with 25(OH)D level (p=0.55)
		Jolliffe DA et al [2016]	Cross-sectional	222 (89 Males + 133 Females); 48-94y	25(OH)D2 & 25(OH)D3 (nmol/L)	Isotope-dilution liquid chromatography–tandem mass spectrometry	United Kingdom	No significant associatio of the genotypes (TT, TG, GG) with 25(OH)D level (p=0.33, p=0.52) (TT-Referemt genotype)
		McKay GJ et al [2017]	Cross-sectional	4496 (2028 Males + 2468 Females; >65y) = 2137 had no signs of AMD (age-related macular degeneration), 2209 had early AMD, 150 had late AMD of which 104 nvAMD	25(OH)D2 and 25(OH)D3) (nmol/l)	Liquid chromatographytandem mass spectrometry (LC-MS/MS)	Norway, Estonia, UK, France, Italy, Greece, Spain	No significant association with serum 25(OH)D (p=0.118)
		Nissen J et al [2014]	Cross-sectional	762: 348 children (181 Females + 167 Males); 10 (4–17)y + 414 adults (209 Females + 205 Males) 41 (18–60)y	25(OH)D (nmol/L)	Liquid chromatography tandem mass spectrometry (LC-MS/MS)	Denmark	No significant association with serum 25(OH)D in adults (p value= 0.4356; adjusted p value= 0.2169)
		Nissen J et al [2015]	Intervention	92 (32 Males +60 Females); 38.6±12.0y	25(OH)D2 & 25(OH)D3 (nmol/L)	Isotopedilution liquid-chromatography–tandem mass spectrometry	Denmark	No significant association with 25(OH)D concentration at baseline and after intervention with UVB-induced 25(OH)D concentration (p=0.77, p=0.97)
		Rees JR et al [2016]	Intervention	2187 (1391 Males+796 Females); 45–75 y	25(OH)D (ng/mL)	Gamma-B 25-Hydroxy Vitamin D Liquid-Phase RIA kit (IDS)	USA/Puerto Rico	No significant association with baseline serum 25(OH)D and/or serum response (data not shown)
		Slater NA et al [2017]	Cross-sectional	180 (98 Males + 82 Females), >18y	25(OH)D (ng/ml)	N/A	USA	No significant association with vitamin D levels (p=0.706)
		Theodoratou E et al [2012]	Case-control	2,001 cases+2,237 controls; 18–79y;	25(OH)D ( ng/ml)	Liquid chromatography-tandem mass spectrometry (LCMS/ MS)	Scotland	T allele of rs12785878 was associated with higher levels of plasma 25-OHD (p=0.05)
		Voipio et al [2015]	Cross-sectional	2204 (994 Males +1,210 Females); 30-45y	25(OH)D (nmol/L)	radioimmunoassay (DiaSorin, Stillwater, MN,USA)	Finland	Risk allelles increased odds of hypovitaminosis (p=0.0057)	NA	(major)
		Xu X et al [2015]	Cross-sectional	1873 (945 Uygurs (44-55y)+ 928 Kazaks (39-56.4y); Females	25(OH)D (ng/ml)	Roche Modular Analytics E170	China	G/T was significantly associated with the presence of vitamin D deficiency in the Kazak ethnic population (p=0.011), but not in Uygur ethnic population (p=0.859)	G>T	G (major)
rs3794060	[C/T], Intron Variant, NADSYN1 gene	Batai K et al [2014]	Cross-sectional	655 African Americans 59.0 (10.0)y + 405 European Americans 60.9 (8.4)y (Males)	25(OH)D (nmol/l)	Diasorin® chemiluminescence immunoassay method	USA	No statistically significant association with 25(OH)D level in European Americans (p=0.53) and African Americans (p=0.60)
		Elkum N et al [2014]	Cross-sectional	1549 (Arab and Asian background; 907 Arabs, 489 South Asians and 153 Southeast Asians); >18y	25(OH)D (ng/mL)	DiaSorin LIAISON analyzer (DiaSorin Inc, MN, USA) and	Kuwait	No significant association with 25(OH)D level in any of the ethnic groups (p=0.53, p=0.13, p=0.11)
		Fohner AE et al [2016]	Cross-sectional	743 (79 Males + 88 Females); 14-93y	25(OH)D3 (ng/mL)	LC–tandem MS assay	Southwestern Alaska	No significant association with 25(OH)D level (p=0.40)
rs4944957	[A/G], Intron Variant, NADSYN1 gene	Batai K et al [2014]	Cross-sectional	655 African Americans 59.0 (10.0)y + 405 European Americans 60.9 (8.4)y (Males)	25(OH)D (nmol/l)	Diasorin® chemiluminescence immunoassay method	USA	No significant association with 25(OH)D level in European Americans (p=0.52) and African Americans (p=0.21)
		Elkum N et al [2014]	Cross-sectional	1549 (Arab and Asian background; 907 Arabs, 489 South Asians and 153 Southeast Asians); >18y	25(OH)D (ng/mL)	DiaSorin LIAISON analyzer (DiaSorin Inc, MN, USA) and	Kuwait	No significant association with 25(OH)D level in any of the ethnic groups (p=0.33, p=0.12, p=0.15)
		Fohner AE et al [2016]	Cross-sectional	743 (79 Males + 88 Females); 14-93y	25(OH)D3 (ng/mL)	LC–tandem MS assay	Southwestern Alaska	No significant association with serum 25(OH)D3 concentration (p=0.33)
rs12800438	[G/A/T], Intron Variant, NADSYN1 gene	Batai K et al [2014]	Cross-sectional	655 African Americans 59.0 (10.0)y + 405 European Americans 60.9 (8.4)y (Males)	25(OH)D (nmol/l)	Diasorin® chemiluminescence immunoassay method	USA	No statistically significant association with 25(OH)D level in European Americans (p=0.53) and African Americans (p=0.07)
		Elkum N et al [2014]	Cross-sectional	1549 (Arab and Asian background; 907 Arabs, 489 South Asians and 153 Southeast Asians); >18y	25(OH)D (ng/mL)	DiaSorin LIAISON analyzer (DiaSorin Inc, MN, USA) and	Kuwait	No significant association with 25(OH)D level in any of the ethnic groups (p=0.33, p=0.12, p=0.11)
		Fohner AE et al [2016]	Cross-sectional	743 (79 Males + 88 Females); 14-93y	25(OH)D3 (ng/mL)	LC–tandem MS assay	Southwestern Alaska	No significant association with serum 25(OH)D3 concentration (p=0.26)
rs11233570	[C/G], Intron Variant, ACTE1P gene	Engelman CD et al [2013]	Cross-sectional	1204 (Females); 50-79y	25(OH)D (nmol/L)	Diasorin LIAISON® chemiluminescence method (Heartland Assays, Inc. (Ames, IA))	USA	No significant association with 25(OH)D level (p=0.49)
rs12419279	[T/A/C], None, DHCR7 gene	Engelman CD et al [2013]	Cross-sectional	1204 (Females); 50-79y	25(OH)D (nmol/L)	Diasorin LIAISON® chemiluminescence method (Heartland Assays, Inc. (Ames, IA))	USA	No significant association with 25(OH)D level (p=0.56)
rs1790373	[A/G/T], Intron Variant, NADSYN1 gene	Engelman CD et al [2013]	Cross-sectional	1204 (Females); 50-79y	25(OH)D (nmol/L)	Diasorin LIAISON® chemiluminescence method (Heartland Assays, Inc. (Ames, IA))	USA	No significant association with 25(OH)D level (p=0.53)
rs1790334	[A/C/G/T], Synonymous Variant, DHCR7 gene	Engelman CD et al [2013]	Cross-sectional	1204 (Females); 50-79y	25(OH)D (nmol/L)	Diasorin LIAISON® chemiluminescence method (Heartland Assays, Inc. (Ames, IA))	USA	No significant association with 25(OH)D level (p=0.41)
rs11603330	[C/A], Intron Variant, DHCR7 gene	Ordóñez-Mena JM et al [2017]	Cross-sectional	8417 (3713 Males +4704 Females); 50-75y	25(OH)D (nmol/L)	Immunoassay	Germany	Significant association with lower 25(OH)D concentrations (b per minor allele: -2.34 nmol/L; p = 3.67 x 10-8)	A>C	A (major)
rs7122671	[G/A], None, DHCR7 gene	Engelman CD et al [2013]	Cross-sectional	1204 (Females); 50-79y	25(OH)D (nmol/L)	Diasorin LIAISON® chemiluminescence method (Heartland Assays, Inc. (Ames, IA))	USA	No significant association with 25(OH)D level (p=0.45)
		Zhang Z et al [2013]	Cross-sectional	2897: 593 Males (43 (33–56)y) + 2304 Females ( 48 (31–61))	25(OH)D (ng/mL)	Automated Roche electrochemiluminescence system (E170; Roche Diagnostic GmbH, Mannheim, Germany)	China	No significant association with serum 25(OH)D concentration (p value 0.5617)
rs1792272	[C/A/G/T], None, DHCR7 gene	Engelman CD et al [2013]	Cross-sectional	1204 (Females); 50-79y	25(OH)D (nmol/L)	Diasorin LIAISON® chemiluminescence method (Heartland Assays, Inc. (Ames, IA))	USA	No significant association with 25(OH)D level (p=0.42)
rs1540129	[G/C], Intron Variant, ACTE1P gene	Engelman CD et al [2013]	Cross-sectional	1204 (Females); 50-79y	25(OH)D (nmol/L)	Diasorin LIAISON® chemiluminescence method (Heartland Assays, Inc. (Ames, IA))	USA	No significant association with 25(OH)D level (p=0.55)
rs1540130	[C/G], Intron Variant, ACTE1P gene	Engelman CD et al [2013]	Cross-sectional	1204 (Females); 50-79y	25(OH)D (nmol/L)	Diasorin LIAISON® chemiluminescence method (Heartland Assays, Inc. (Ames, IA))	USA	No significant association with 25(OH)D level (p=0.66)
rs1790349	[T/C], None, DHCR7 gene	Abu El Maaty MA et al [2013]	Case-control	63 coronary artery disease cases + 31 controls (Males); 35-50y	25(OH)D2 & 25(OH)D3 (ng/ml)	High-performance liquid chromatography with ultraviolet detection	Cairo	GG, GA, AA genotypes were significantly associated with total 25(OH)D (p=0.002) and 25(OH)D3 (p=0.0001). G-allele exhibited significantly higher levels of total 25(OH)D (0.01) in controls	A>G	G (minor)
		Clendenen TV et al [2015]	Case-control	734 cases (invasive breast cancer) + 1435 controls (Females); 40-69y	25(OH)D (nmol/L)	N/A	Sweden	Significant association with seru 25(OH)D (p=0.0002) in control group	A>G	A (major)
		Engelman CD et al [2013]	Cross-sectional	1204 (Females); 50-79y	25(OH)D (nmol/L)	Diasorin LIAISON® chemiluminescence method (Heartland Assays, Inc. (Ames, IA))	USA	No significant association with 25(OH)D level (p=0.53)
		Lu L et al [2012]	Cross-sectional	3,210 (1,423 Males + 1,787 Females) 50–70y	25(OH)D (nmol/l)	DiaSorin radioimmunoassay kit (Stillwater, MN, USA)	China	Risk allele (G) was significantly associated with decreased log-25(OH)D levels (b = -0.036 per risk-allele, P≤ 5.7 x 10-5)	A>G	A (major)
		Nissen J et al [2014]	Cross-sectional	762: 348 children (181 Females + 167 Males); 10 (4–17)y + 414 adults (209 Females + 205 Males) 41 (18–60)y	25(OH)D (nmol/L)	Liquid chromatography tandem mass spectrometry (LC-MS/MS)	Denmark	No significant association with serum 25(OH)D in adults (p value= 0.2381 ; adjusted p value= 0.3478)
		Nissen J et al [2015]	Intervention	92 (32 Males +60 Females); 38.6±12.0y	25(OH)D2 & 25(OH)D3 (nmol/L)	Isotopedilution liquid-chromatography–tandem mass spectrometry	Denmark	No significant association with 25(OH)D concentration at baseline and after intervention with UVB-induced 25(OH)D concentration (p=0.35, p=0.70)
		Wang W et al [2014]	Case-control	Mexico Breast Cancer Study (MBCS)=564 Controls (age 50.3 (8.9)) +412 cases (age 52.6 (9.7)); San Francisco Bay Area Breast Cancer Study (SFBCS)= 215 Hispanic controls (52.8 (11.6)y)+ 130NHW controls (56.8 (14.0)y) + 414 Hispanic cases (59.5 (11.2)y) + 224NHW cases (61.1 (12.3)y)	25(OH)D (ng/mL)	Liquid chromatography-tandem mass spectrometry at Quest Diagnostics Nichols Institute (San Juan Capistrano, CA)	Mexico/USA	No significant association with 25(OH)D levels in both Hispanic (p=0.49) and non-Hispanic white women (p=0.65) controls
		Waterhouse M et al [2014]	Intervention	385 (206 Males + 179 Females); 60-84y	25(OH)D (nmol/L)	Chemiluminescent immunoassay (LIAISON 25(OH)D Vitamin D TOTAL Assay; DiaSorin, Inc)	Australia	Significantly associated with response to 1 year supplementation at P< .05 in subjects taking 60 000 IU (ptrend=0.01) (in the the model adjusting for serum 25(OH)D level (nmol/L) baseline in addition to supplement dose), and in subjects taking 30 000 (ptrend=0.03) (in the the model including only SNP and supplement dose). No significance was found after correction for multiple testing (Stepwise l…	A/G	A (major)
		Yao P et al [2017]	Intervention	448 (141 Males + 307 Females); 20-45y	25(OH)D (nmol/L)	Liquid chromatography–tandem mass spectrometry with deuterated internal standards (Sigma-Aldrich, St. Louis, MO)	China	Significant association with baseline serum 25(OH)D concentration (p=0.08), but no significant effect on 25(OH)D response (after 20 weeks of 2000 IU/d vitamin D3 supplementation)	T/C	T (major)
		Zhang Z et al [2013]	Cross-sectional	2897: 593 Males (43 (33–56)y) + 2304 Females ( 48 (31–61))	25(OH)D (ng/mL)	Automated Roche electrochemiluminescence system (E170; Roche Diagnostic GmbH, Mannheim, Germany)	China	No significant association with serum 25(OH)D concentration (p value 0.5184)
rs7944926	[A/G/T], Intron Variant, NADSYN1 gene	Batai K et al [2014]	Cross-sectional	654 African Americans 59.0 (10.0)y + 405 European Americans 60.9 (8.4)y (Males)	25(OH)D (nmol/l)	Diasorin® chemiluminescence immunoassay method	USA	No statistically significant association with 25(OH)D level in European Americans (p=0.45) and African Americans (p=0.25)
		Elkum N et al [2014]	Cross-sectional	1549 (Arab and Asian background; 907 Arabs, 489 South Asians and 153 Southeast Asians); >18y	25(OH)D (ng/mL)	DiaSorin LIAISON analyzer (DiaSorin Inc, MN, USA) and	Kuwait	No significant association with 25(OH)D level in any of the ethnic groups (p=0.53, p=0.10, p=0.11)
rs3829251	[G/A], Intron Variant, NADSYN1 gene	Barry EL et al [2014]	Intervention	1787 (1147 Males + 641 Females); 45-75y	25(OH)D (ng/mL)	RIA kit (Immunodiagnostic Systems)	USA	No significant association with baseline 25(OH)D Level (p=0.15) or with the efficacy of 1000 IU/d vitamin D supplementation (for 1 year) increasing 25(OH)D (p=1.00)
		Batai K et al [2014]	Cross-sectional	654 African Americans 59.0 (10.0)y + 405 European Americans 60.9 (8.4)y (Males)	25(OH)D (nmol/l)	Diasorin® chemiluminescence immunoassay method	USA	No statistically significant association with 25(OH)D level in European Americans (p=0.29) and African Americans (p=0.89)
		Elkum N et al [2014]	Cross-sectional	1549 (Arab and Asian background; 907 Arabs, 489 South Asians and 153 Southeast Asians); >18y	25(OH)D (ng/mL)	DiaSorin LIAISON analyzer (DiaSorin Inc, MN, USA) and	Kuwait	No significant association with 25(OH)D level in any of the ethnic groups (p=0.18, p=0.25, p=0.35)
		Didriksen A et al [2013]	Intervention	568 (25.5% Males+74.5% Females), 57.0 (10.4)y	25(OH)D (nmol/L)	LC–MSMS method	Norway	No significance association with serum 25(OH)D at baseline and after 6 months of supplementation with 40 000 IU vitamin D/week (p>0.05)
		Hansen JG et al [2015]	Cross-sectional	980 (42.7% Males + 57.3% Females); 70-79y; African-American participants	25(OH)D (μg/L)	Study 1: Radioimmunoassay kit (25-hydroxyvitamin D 125I RIA kit; DiaSorin) + study 2: HPLC tandem mass spectrometry [Waters Xevo TQ mass spectrometer)	USA	No significant association with 25(OH)D level (p=0.63)
		Jolliffe DA et al [2016]	Cross-sectional	222 (89 Males + 133 Females); 48-94y	25(OH)D2 & 25(OH)D3 (nmol/L)	Isotope-dilution liquid chromatography–tandem mass spectrometry	United Kingdom	No significant associatio of the genotypes (GG, AG, AA) with 25(OH)D level (p=0.80, p=0.58) (GG-Referent genotype)
		Rees JR et al [2016]	Intervention	2187 (1391 Males+796 Females); 45–75 y	25(OH)D (ng/mL)	Gamma-B 25-Hydroxy Vitamin D Liquid-Phase RIA kit (IDS)	USA/Puerto Rico	No significant association with baseline serum 25(OH)D and/or serum response (data not shown)
rs1792284	[C/T], 2KB Upstream Variant, ACTE1P gene	McKay GJ et al [2017]	Cross-sectional	4496 (2028 Males + 2468 Females; >65y) = 2137 had no signs of AMD (age-related macular degeneration), 2209 had early AMD, 150 had late AMD of which 104 nvAMD	25(OH)D2 and 25(OH)D3) (nmol/l)	Liquid chromatographytandem mass spectrometry (LC-MS/MS)	Norway, Estonia, UK, France, Italy, Greece, Spain	No significant association with serum 25(OH)D concentration (p=0.240)
rs4316537	[G/A], Synonymous Variant, DHCR7 gene	McKay GJ et al [2017]	Cross-sectional	4496 (2028 Males + 2468 Females; >65y) = 2137 had no signs of AMD (age-related macular degeneration), 2209 had early AMD, 150 had late AMD of which 104 nvAMD	25(OH)D2 and 25(OH)D3) (nmol/l)	Liquid chromatographytandem mass spectrometry (LC-MS/MS)	Norway, Estonia, UK, France, Italy, Greece, Spain	No significant association with serum 25(OH)D concentration (p=0.191)
rs949178	[T/A/C/G], Intron Variant, NADSYN1 gene	McKay GJ et al [2017]	Cross-sectional	4496 (2028 Males + 2468 Females; >65y) = 2137 had no signs of AMD (age-related macular degeneration), 2209 had early AMD, 150 had late AMD of which 104 nvAMD	25(OH)D2 and 25(OH)D3) (nmol/l)	Liquid chromatographytandem mass spectrometry (LC-MS/MS)	Norway, Estonia, UK, France, Italy, Greece, Spain	No significant association with serum 25(OH)D concentration (p=0.808)
rs7950649	[C/T], None, DHCR7 gene	McKay GJ et al [2017]	Cross-sectional	4496 (2028 Males + 2468 Females; >65y) = 2137 had no signs of AMD (age-related macular degeneration), 2209 had early AMD, 150 had late AMD of which 104 nvAMD	25(OH)D2 and 25(OH)D3) (nmol/l)	Liquid chromatographytandem mass spectrometry (LC-MS/MS)	Norway, Estonia, UK, France, Italy, Greece, Spain	No significant association with serum 25(OH)D concentration (p=0.864)
rs11234027	[G/A], None, DHCR7 gene	Batai K et al [2014]	Cross-sectional	654 African Americans 59.0 (10.0)y + 405 European Americans 60.9 (8.4)y (Males)	25(OH)D (nmol/l)	Diasorin® chemiluminescence immunoassay method	USA	No significant association with 25(OH)D level in European Americans (p=0.34) and African Americans (p=0.12)
rs4945008	[A/G/T], None, DHCR7 gene	Batai K et al [2014]	Cross-sectional	655 African Americans 59.0 (10.0)y + 405 European Americans 60.9 (8.4)y (Males)	25(OH)D (nmol/l)	Diasorin® chemiluminescence immunoassay method	USA	No significant association with 25(OH)D level in European Americans (p=0.46) and African Americans (p=0.65)
rs11606033	[A/G], Intron Variant, DHCR7 gene	Zhang Z et al [2013]	Cross-sectional	2897: 593 Males (43 (33–56)y) + 2304 Females ( 48 (31–61))	25(OH)D (ng/mL)	Automated Roche electrochemiluminescence system (E170; Roche Diagnostic GmbH, Mannheim, Germany)	China	No significant association with serum 25(OH)D concentration (p value 0.01054)
rs1790325	[C/A/G/T], Intron Variant, DHCR7 gene	Zhang Z et al [2013]	Cross-sectional	2897: 593 Males (43 (33–56)y) + 2304 Females ( 48 (31–61))	25(OH)D (ng/mL)	Automated Roche electrochemiluminescence system (E170; Roche Diagnostic GmbH, Mannheim, Germany)	China	No significant association with serum 25(OH)D concentration (p value 0.03574)
rs1790329	[A/C/G/T], Intron Variant, DHCR7 gene	Zhang Z et al [2013]	Cross-sectional	2897: 593 Males (43 (33–56)y) + 2304 Females ( 48 (31–61))	25(OH)D (ng/mL)	Automated Roche electrochemiluminescence system (E170; Roche Diagnostic GmbH, Mannheim, Germany)	China	No significant association with serum 25(OH)D concentration (p value 0.05645)
		Chromosome 11 - NC_000011.10 (dpSNP database)
	Figure 1: DHCR7 gene position (in relation to possible genes involving these SNPs: NADSYN1, ACTE1P) in Chromosme 11. National Library of Medicine (US), National Center for Biotechnology Information; [cited 2021 Feb 05]. Available from: https://www.ncbi.nlm.nih.gov/gene/1717

## Sheet: CYP27B1
			GENE	Location
			CYP27B1	Chromosome 12, NC_000012.12 (57762334..57767193, complement)
SNP	Alleles, functional consequence & gene according to dpSNP	Author, year	Study design	Participants (Sample size, males and females, age)	Vitamin D assay	Measurement method	Country	Findings/Outcome	Studied alleles	Beneficiary allele
									In case of significant findings
rs4646536	[A/G], Intron Variant, CYP27B1 gene	Bu FX et al [2010]	Cross-sectional	Discovery cohort 156 (66 Males (44.03 (14.72) y + 90 Females (60.69 (12.82)y) + Replication cohort 340 Females (65.29 (6.72)y)	25(OH)D (nmol/L)	Radioimmunoassay (Nichols/Quest Diagnostics, San Clemente, CA, USA)	USA	No significance association with serum 25(OH)D (p=0.234)
		Engelman CD et al [2008]	Cross-sectional	513AAs (39.1 ± 13.9y) +513HAs (40.2 ± 13.0y) +504 Has (41.0 ± 13.7y)	25(OH)D (ng/ml) & 1,25(OH) D (pg/ml)	RIA with a 25(OH)D-specific antibody (DiaSorin Inc.,Stillwater, MN)	USA	No significant association with vitamin D status (data not shown)
		Jolliffe DA et al [2016]	Cross-sectional	222 (89 Males + 133 Females); 48-94y	25(OH)D2 & 25(OH)D3 (nmol/L)	Isotope-dilution liquid chromatography–tandem mass spectrometry	United Kingdom	No significant associatio of the genotypes (AA, AG, GG) with 25(OH)D level (p=0.30, p=0.24) (AA-Referent genotype)
		Robien K et al [2013]	Cross-sectional	504 (220 Males + 284 Females); 45–74 y	25 (OH)D (nmol/L)	Competitive chemiluminescence immunoassay on the DiaSorin LIAISON platform	Singapore	No significance association with serum 25(OH)D (data not shown)
		Rees JR et al [2016]	Intervention	2187 (1391 Males+796 Females); 45–75 y	25(OH)D (ng/mL)	Gamma-B 25-Hydroxy Vitamin D Liquid-Phase RIA kit (IDS)	USA/Puerto Rico	No significant association with baseline serum 25(OH)D and/or serum response (data not shown)
		Signorello LB et al [2011]	Cross-sectional	758 = 379 African American (192 Males +187 Females)+ 379 Caucasian (192 Males +187 Females); 40-79y	25(OH)D (ng/mL)	Radioimmunoassay method associated with high intra-assay reliability	USA	No significant association with 25(OH)D level in AAs and Caucasians (p=0.24; p=0.80)
		Yao S et al [2012]	Case-control	828 case of breast cancer + 843 controls; Female; 25-75y	25(OH)D (ng/mL)	Immunochemiluminometric assay	USA	No significant association with serum 25(OH)D (data not shown)
		Zhang M et al [2017]	Intervention	2,207 (Females); ≥55y	25(OH)D (nmol/L)	RIA (Nichols/Quest Diagnostics, San Clemente, CA or DiaSorin assay (Stillwater, MN)	China	No significant association with 25(OH)D baseline concentration or 25(OH)D dose-response to one-year vitamin D3 intake (data not shown).
rs10877012	[G/C/T], 2KB Upstream Variant, CYP27B1 gene; 500B Downstream Variant, METTL1 gene	Batai K et al [2014]	Cross-sectional	654 African Americans 59.0 (10.0)y + 405 European Americans 60.9 (8.4)y (Males)	25(OH)D (nmol/l)	Diasorin® chemiluminescence immunoassay method	USA	No statistically significant association with 25(OH)D level in European Americans (p=0.93) and African Americans (p=0.53)
		Bu FX et al [2010]	Cross-sectional	Discovery cohort 156 (66 Males (44.03 (14.72) y + 90 Females (60.69 (12.82)y) + Replication cohort 340 Females (65.29 (6.72)y)	25(OH)D (nmol/L)	Radioimmunoassay (Nichols/Quest Diagnostics, San Clemente, CA, USA)	USA	No significance association with serum 25(OH)D (p=0.209)
		Cooper JD et al [2011]	Case-control	8517 T1DM (Type 1 Diabetes Mellitus; 3-72y) + 2610 controls (17-65y)	25(OH)D (nmol/L)	DiaSorin radioimmunoassay	United Kingdom	Data not shown
		Engelman CD et al [2008]	Cross-sectional	513AAs (39.1 ± 13.9y) +513HAs (40.2 ± 13.0y) +504 Has (41.0 ± 13.7y)	25(OH)D (ng/ml) & 1,25(OH) D (pg/ml)	RIA with a 25(OH)D-specific antibody (DiaSorin Inc.,Stillwater, MN)	USA	No significant association with vitamin D status (data not shown)
		Gaffney-Stomberg E et al [2017]	Intervention	748 (450 Males +298 Females); 18-42y	25OHD & 1,25(OH)2D3 (ng/mL)	Rdioimmunoassays(DiaSorin Inc., Stillwater, MN, USA)	USA	No significant association with 25(OH)D level (baseline or after intervention with Ca (2000 mg) and vitamin D (1000 IU) daily for 7 to 9 weeks) (data not shown)
		Gilbert R et al [2015]	Case-control	1275 prostate cancer cases + 2062 controls (Males); 50-69y	25(OH)D & 1,25(OH)2D (pg/mL)	Tandem mass spectrometry	United Kingdom	No significant association with on 25(OH)D and 1,25(OH)2D (p=0.90, p=86)
		Nissen J et al [2014]	Cross-sectional	762: 348 children (181 Females + 167 Males); 10 (4–17)y + 414 adults (209 Females + 205 Males) 41 (18–60)y	25(OH)D (nmol/L)	Liquid chromatography tandem mass spectrometry (LC-MS/MS)	Denmark	No significant association with serum 25(OH)D in adults (p value=0.7822; adjusted p value= 0.9451)
		Nissen J et al [2015]	Intervention	92 (32 Males +60 Females); 38.6±12.0y	25(OH)D2 & 25(OH)D3 (nmol/L)	Isotopedilution liquid-chromatography–tandem mass spectrometry	Denmark	No significant association with 25(OH)D concentration at baseline and after intervention with UVB-induced 25(OH)D concentration (p=0.38, p=0.91)
		Rees JR et al [2016]	Intervention	2187 (1391 Males+796 Females); 45–75 y	25(OH)D (ng/mL)	Gamma-B 25-Hydroxy Vitamin D Liquid-Phase RIA kit (IDS)	USA/Puerto Rico	No significant association with baseline serum 25(OH)D and/or serum response (data not shown)
		Signorello LB et al [2011]	Cross-sectional	758 = 379 African American (192 Males +187 Females)+ 379 Caucasian (192 Males +187 Females); 40-79y	25(OH)D (ng/mL)	Radioimmunoassay method associated with high intra-assay reliability	USA	Significant association with serum 25(OH)D levels (p=0.02) in African Americans subjects (GG to (GT, TT combined).	G/T	T (minor)
		Waterhouse M et al [2014]	Intervention	385 (206 Males + 179 Females); 60-84y	25(OH)D (nmol/L)	Chemiluminescent immunoassay (LIAISON 25(OH)D Vitamin D TOTAL Assay; DiaSorin, Inc)	Australia	Significatly associated with response to 1 year supplementation at P< .05 in subjects taking 30 000 and 60 000 IU when analysed combined, while when analysed separately sig. was found in subjects taking 60.000 IU (ptrend=0.04) (in the model including only the SNP and supplement dose), but not in subjects talking 30 000 IU (ptrend=0.19). No significance was found after correction for multiple test…	G/T	T (minor)
		Wu X et al [2016]	Case-control	426 histologically confirmed primary NSCLC (Non-Small Cell Lung Cancer) (242 Males + 184 Females; 57.4 ± 5.8y) + 445 controls (269 Males + 176 Females; 59.6 (±4.7)y)	25(OH)D (ng/mL)	Radioimmunoassay (RIA) method (DiaSorin, Stillwater, MN, USA)	China	No significant association with 25(OH)D concentration in the controls (p=0.33)
		Xu X et al [2015]	Cross-sectional	1873 (945 Uygurs (44-55y)+ 928 Kazaks (39-56.4y); Females	25(OH)D (ng/ml)	Roche Modular Analytics E170	China	No association with vitamin D status in these 2 ethnic populations (p=0.818, p=0.260)
		Zhang Z et al [2013]	Cross-sectional	2897: 593 Males (43 (33–56)y) + 2304 Females ( 48 (31–61))	25(OH)D (ng/mL)	Automated Roche electrochemiluminescence system (E170; Roche Diagnostic GmbH, Mannheim, Germany)	China	No significant association with serum 25(OH)D concentration (p value 0.8911)
rs4646537	[T/G], Intron Variant, CYP27B1 gene	Ahn J at al [2009]	Case-control	749 prostate cancer cases+781 controls (Males); 55-74y	25(OH)D (nmol/L), 1,25(OH)2D (pg/ml)	Radioimmunoassay (Heartland Assays, Ames, IA)	USA	No significant association with 25(OH)D (p=0.94), 1,25(OH)2D (p=0.39)
		Batai K et al [2014]	Cross-sectional	654 African Americans 59.0 (10.0)y + 405 European Americans 60.9 (8.4)y (Males)	25(OH)D (nmol/l)	Diasorin® chemiluminescence immunoassay method	USA	No statistically significant association with 25(OH)D level in European Americans (p=0.32) and African Americans (p=0.77)
		McKay GJ et al [2017]	Cross-sectional	4496 (2028 Males + 2468 Females; >65y) = 2137 had no signs of AMD (age-related macular degeneration), 2209 had early AMD, 150 had late AMD of which 104 nvAMD	25(OH)D2 and 25(OH)D3 (nmol/l)	Liquid chromatographytandem mass spectrometry (LC-MS/MS)	Norway, Estonia, UK, France, Italy, Greece, Spain	No significance association with serum 25(OH)D (p=0.793)
		Zhang M et al [2017]	Intervention	2,207 (Females); ≥55y	25(OH)D (nmol/L)	RIA (Nichols/Quest Diagnostics, San Clemente, CA or DiaSorin assay (Stillwater, MN)	China	No significant association with 25(OH)D baseline concentration or 25(OH)D dose-response to one-year vitamin D3 intake (data not shown).
rs10877013	[C/A/G/T], Intron Variant, METTL1 gene; 2KB Upstream Variant, EEF1AKMT3 gene	Ahn J at al [2009]	Case-control	749 prostate cancer cases+781 controls (Males); 55-74y	25(OH)D (nmol/L), 1,25(OH)2D (pg/ml)	Radioimmunoassay (Heartland Assays, Ames, IA)	USA	No significant association with 25(OH)D (p=0.15), 1,25(OH)2D (p=0.49)
rs8176345	[C/T], Synonymous Variant, CYP27B1 gene	Ahn J at al [2009]	Case-control	749 prostate cancer cases+781 controls (Males); 55-74y	25(OH)D (nmol/L), 1,25(OH)2D (pg/ml)	Radioimmunoassay (Heartland Assays, Ames, IA)	USA	No significant association with 25(OH)D (p=0.18), 1,25(OH)2D (p=0.2)
		Zhang M et al [2017]	Intervention	2,207 (Females); ≥55y	25(OH)D (nmol/L)	RIA (Nichols/Quest Diagnostics, San Clemente, CA or DiaSorin assay (Stillwater, MN)	China	No significant association with 25(OH)D baseline concentration or 25(OH)D dose-response to one-year vitamin D3 intake (data not shown).
rs1048691	[C/T], 3 Prime UTR Variant, MARCHF9 gene	Ahn J at al [2009]	Case-control	749 prostate cancer cases+781 controls (Males); 55-74y	25(OH)D (nmol/L), 1,25(OH)2D (pg/ml)	Radioimmunoassay (Heartland Assays, Ames, IA)	USA	No significant association with 25(OH)D (p=0.16), 1,25(OH)2D (p=0.30)
		Engelman CD et al [2008]	Cross-sectional	513AAs (39.1 ± 13.9y) +513HAs (40.2 ± 13.0y) +504 Has (41.0 ± 13.7y)	25(OH)D (ng/ml) & 1,25(OH) D (pg/ml)	RIA with a 25(OH)D-specific antibody (DiaSorin Inc.,Stillwater, MN)	USA	No significant association with vitamin D status (data not shown)
		McKay GJ et al [2017]	Cross-sectional	4496 (2028 Males + 2468 Females; >65y) = 2137 had no signs of AMD (age-related macular degeneration), 2209 had early AMD, 150 had late AMD of which 104 nvAMD	25(OH)D2 and 25(OH)D3) (nmol/l)	Liquid chromatographytandem mass spectrometry (LC-MS/MS)	Norway, Estonia, UK, France, Italy, Greece, Spain	No significance association with serum 25(OH)D (p=0.429)
rs3782130	[G/A/C], 2KB Upstream Variant, CYP27B1 gene; 500B Downstream Variant, METTL1 gene	Wu X et al [2016]	Case-control	426 histologically confirmed primary NSCLC (Non-Small Cell Lung Cancer) (242 Males + 184 Females; 57.4 ± 5.8y) + 445 controls (269 Males + 176 Females; 59.6 (±4.7)y)	25(OH)D (ng/mL)	Radioimmunoassay (RIA) method (DiaSorin, Stillwater, MN, USA)	China	No significant association with 25(OH)D concentration in the healthy controls (p=0.25)
rs703842	[A/C/G/T], 2KB Upstream Variant, CYP27B1 gene; 3 Prime UTR Variant, METTL1 gene	Ahn J at al [2009]	Case-control	749 prostate cancer cases+781 controls (Males); 55-74y	25(OH)D (nmol/L), 1,25(OH)2D (pg/ml)	Radioimmunoassay (Heartland Assays, Ames, IA)	USA	No significant association with 25(OH)D (p=0.46), 1,25(OH)2D (p=0.39)
		Barry EL et al [2014]	Intervention	1787 (1147 Males + 641 Females); 45-75y	25(OH)D (ng/mL)	RIA kit (Immunodiagnostic Systems)	USA	Showed no association with baseline 25(OH)D Level (p=0.62) or with the efficacy of 1000 IU/d vitamin D supplementation (for 1 year) increasing 25(OH)D (p=0.51)
		Engelman CD et al [2008]	Cross-sectional	513AAs (39.1 ± 13.9y) +513HAs (40.2 ± 13.0y) +504 Has (41.0 ± 13.7y)	25(OH)D (ng/ml) & 1,25(OH) D (pg/ml)	RIA with a 25(OH)D-specific antibody (DiaSorin Inc.,Stillwater, MN)	USA	No significant association with vitamin D status (data not shown)
		Gilbert R et al [2015]	Case-control	1275 prostate cancer cases + 2062 controls (Males); 50-69y	25(OH)D & 1,25(OH)2D (pg/mL)	Tandem mass spectrometry	United Kingdom	No significant association with on 25(OH)D and 1,25(OH)2D (p=0.91, p=0.88)
		Rees JR et al [2016]	Intervention	2187 (1391 Males+796 Females); 45–75 y	25(OH)D (ng/mL)	Gamma-B 25-Hydroxy Vitamin D Liquid-Phase RIA kit (IDS)	USA/Puerto Rico	No significant association with baseline serum 25(OH)D and/or serum response (data not shown)
		Signorello LB et al [2011]	Cross-sectional	758 = 379 African American (192 Males +187 Females)+ 379 Caucasian (192 Males +187 Females); 40-79y	25(OH)D (ng/mL)	Radioimmunoassay method associated with high intra-assay reliability	USA	Data not shown
		Zhang M et al [2017]	Intervention	2,207 (Females); ≥55y	25(OH)D (nmol/L)	RIA (Nichols/Quest Diagnostics, San Clemente, CA or DiaSorin assay (Stillwater, MN)	China	No significant association with 25(OH)D baseline concentration or 25(OH)D dose-response to one-year vitamin D3 intake (data not shown).
		Zhang Z et al [2013]	Cross-sectional	2897: 593 Males (43 (33–56)y) + 2304 Females ( 48 (31–61))	25(OH)D (ng/mL)	Automated Roche electrochemiluminescence system (E170; Roche Diagnostic GmbH, Mannheim, Germany)	China	No significant association with serum 25(OH)D concentration (p value 0.9316)
rs2269720	[T/C], 3 Prime UTR Variant, AGAP2 gene; 2KB Upstream Variant, AGAP2-AS1 gene	McKay GJ et al [2017]	Cross-sectional	4496 (2028 Males + 2468 Females; >65y) = 2137 had no signs of AMD (age-related macular degeneration), 2209 had early AMD, 150 had late AMD of which 104 nvAMD	25(OH)D2 and 25(OH)D3) (nmol/l)	Liquid chromatographytandem mass spectrometry (LC-MS/MS)	Norway, Estonia, UK, France, Italy, Greece, Spain	No significance association with serum 25(OH)D (p=0.805)
rs10877011	[T/A/C/G], Intron Variant, AGAP2 gene	McKay GJ et al [2017]	Cross-sectional	4496 (2028 Males + 2468 Females; >65y) = 2137 had no signs of AMD (age-related macular degeneration), 2209 had early AMD, 150 had late AMD of which 104 nvAMD	25(OH)D2 and 25(OH)D3) (nmol/l)	Liquid chromatographytandem mass spectrometry (LC-MS/MS)	Norway, Estonia, UK, France, Italy, Greece, Spain	No significance association with serum 25(OH)D (p=0.677)
rs12368653	[G/A/T], Intron Variant, AGAP2 gene	McKay GJ et al [2017]	Cross-sectional	4496 (2028 Males + 2468 Females; >65y) = 2137 had no signs of AMD (age-related macular degeneration), 2209 had early AMD, 150 had late AMD of which 104 nvAMD	25(OH)D2 and 25(OH)D3) (nmol/l)	Liquid chromatographytandem mass spectrometry (LC-MS/MS)	Norway, Estonia, UK, France, Italy, Greece, Spain	No significance association with serum 25(OH)D (p=0.487)
rs1021469	[G/A], Intron Variant, AVIL gene	McKay GJ et al [2017]	Cross-sectional	4496 (2028 Males + 2468 Females; >65y) = 2137 had no signs of AMD (age-related macular degeneration), 2209 had early AMD, 150 had late AMD of which 104 nvAMD	25(OH)D2 and 25(OH)D3) (nmol/l)	Liquid chromatographytandem mass spectrometry (LC-MS/MS)	Norway, Estonia, UK, France, Italy, Greece, Spain	No significance association with serum 25(OH)D (p=0.863)
-1077	NA	Selvaraj P et al [2009]	Case-control	65 pulmonary tuberculosis patients (52 Males + 13 Females; mean age±SE, 36.0±8.06) + 60 healthy subjects (40 Males+20 Females, mean age±SE, 29.9±7.74)	1,25(OH)2 D3 (pg/ml)	Enzyme-linked immunosorbent assay (ELISA), (Immuno diagnostic, Bensheim, Germany)	India	Genotypes of -1077 A/T were not associated with with the levels of 1,25(OH)2 D3 in healthy subjects
rs4760169	[T/C], 3 Prime UTR Variant, AGAP2 gene; 2KB Upstream Variant, AGAP2-AS1 gene	McKay GJ et al [2017]	Cross-sectional	4496 (2028 Males + 2468 Females; >65y) = 2137 had no signs of AMD (age-related macular degeneration), 2209 had early AMD, 150 had late AMD of which 104 nvAMD	25(OH)D2 and 25(OH)D3) (nmol/l)	Liquid chromatographytandem mass spectrometry (LC-MS/MS)	Norway, Estonia, UK, France, Italy, Greece, Spain	Significant association with serum 25(OH)D concentration (p=0.004) in subjects with no AMD	NA	NA
rs8176344	[C/G], Missense Variant, CYP27B1 gene	Engelman CD et al [2008]	Cross-sectional	513AAs (39.1 ± 13.9y) +513HAs (40.2 ± 13.0y) +504 Has (41.0 ± 13.7y)	25(OH)D (ng/ml) & 1,25(OH) D (pg/ml)	RIA with a 25(OH)D-specific antibody (DiaSorin Inc.,Stillwater, MN)	USA	No significant association with vitamin D status (data not shown)
		Chromosome 12 - NC_000012.12 (dpSNP database)
	Figure 1: CYP27B1 gene position (in relation to possible genes involving these SNPs: METTL1, EEF1AKMT3, MARCHF9, AGAP2, AGAP2-AS1, AVIL) in Chromosme 11. National Library of Medicine (US), National Center for Biotechnology Information; [cited 2021 Feb 05]. Available from: https://www.ncbi.nlm.nih.gov/gene/1594

## Sheet: CYP27A1
			GENE	Location
			CYP27A1	Chromosome 2, NC_000002.12 (218781733..218815293)
SNP	Alleles, functional consequence & gene according to dpSNP	Author, year	Study design	Participants (Sample size, males and females, age)	Vitamin D assay	Measurement method	Country	Findings/Outcome	Studied alleles	Beneficiary allele
									In case of significant findings
rs17470271	[A/T], Intron Variant, CYP27A1 gene	Bu FX et al [2010]	Cross-sectional	Discovery cohort 156 (66 Males (44.03 (14.72) y + 90 Females (60.69 (12.82)y) + Replication cohort 340 Females (65.29 (6.72)y)	25(OH)D (nmol/L)	Radioimmunoassay (Nichols/Quest Diagnostics, San Clemente, CA, USA)	USA	No significance association with serum 25(OH)D (p=0.973)
		Cooper JD et al [2011]	Case-control	8517 T1DM (Type 1 Diabetes Mellitus; 3-72y) + 2610 controls (17-65y)	25(OH)D (nmol/L)	DiaSorin radioimmunoassay	United Kingdom	No significant association with vitamin D status in healthy controls (p=0.73)
		Waterhouse M et al [2014]	Intervention	385 (206 Males + 179 Females); 60-84y	25(OH)D (nmol/L)	Chemiluminescent immunoassay (LIAISON 25(OH)D Vitamin D TOTAL Assay; DiaSorin, Inc)	Australia	No significant association with 25(OH)D serum response to 12 months of months supplementation with either 30,000 IU or 60,000 IU of vitamin D3 (p value=0.80, p trend=0.76). Data not shown for association with baseline 25(OH)D level.
		Zhang M et al [2017]	Intervention	2,207 (Females); ≥55y	25(OH)D (nmol/L)	RIA (Nichols/Quest Diagnostics, San Clemente, CA or DiaSorin assay (Stillwater, MN)	China	No significant association with 25(OH)D baseline concentration or 25(OH)D dose-response to one-year vitamin D3 intake (data not shown).
rs4674338	[G/A], Intron Variant, CYP27A1 gene	Ahn J at al [2009]	Case-control	749 prostate cancer cases+781 controls (Males); 55-74y	25(OH)D (nmol/L), 1,25(OH)2D (pg/ml)	Radioimmunoassay (Heartland Assays, Ames, IA)	USA	No significant association with vitamin D status (p=0.41)
		Zhang M et al [2017]	Intervention	2,207 (Females); ≥55y	25(OH)D (nmol/L)	RIA (Nichols/Quest Diagnostics, San Clemente, CA or DiaSorin assay (Stillwater, MN)	China	No significant association with 25(OH)D baseline concentration or 25(OH)D dose-response to one-year vitamin D3 intake (data not shown).
rs6436094	[A/G], 3 Prime UTR Variant, PRKAG3 gene; 2KB Upstream Variant, MIR9500 gene	Ahn J at al [2009]	Case-control	749 prostate cancer cases+781 controls (Males); 55-74y	25(OH)D (nmol/L), 1,25(OH)2D (pg/ml)	Radioimmunoassay (Heartland Assays, Ames, IA)	USA	No significant association with 25 (OH)D (p=0.43) or 1.25(OH)2D (p=0.32)
rs4674345	[A/G], Intron Variant, CYP27A1 gene	Ahn J at al [2009]	Case-control	749 prostate cancer cases+781 controls (Males); 55-74y	25(OH)D (nmol/L), 1,25(OH)2D (pg/ml)	Radioimmunoassay (Heartland Assays, Ames, IA)	USA	No significant association with vitamin D status (p=0.51)
		Zhang M et al [2017]	Intervention	2,207 (Females); ≥55y	25(OH)D (nmol/L)	RIA (Nichols/Quest Diagnostics, San Clemente, CA or DiaSorin assay (Stillwater, MN)	China	No significant association with 25(OH)D baseline concentration or 25(OH)D dose-response to one-year vitamin D3 intake (data not shown).
rs11677711,	[T/G], Intron Variant, CYP27A1 gene	Ahn J at al [2009]	Case-control	749 prostate cancer cases+781 controls (Males); 55-74y	25(OH)D (nmol/L), 1,25(OH)2D (pg/ml)	Radioimmunoassay (Heartland Assays, Ames, IA)	USA	No significant association with vitamin D status (p=0.94)
rs13013510	[A/G/T], Intron Variant, CYP27A1 gene	Ahn J at al [2009]	Case-control	749 prostate cancer cases+781 controls (Males); 55-74y	25(OH)D (nmol/L), 1,25(OH)2D (pg/ml)	Radioimmunoassay (Heartland Assays, Ames, IA)	USA	No significant association with vitamin D status (p=0.36)
		Zhang M et al [2017]	Intervention	2,207 (Females); ≥55y	25(OH)D (nmol/L)	RIA (Nichols/Quest Diagnostics, San Clemente, CA or DiaSorin assay (Stillwater, MN)	China	No significant association with 25(OH)D baseline concentration or 25(OH)D dose-response to one-year vitamin D3 intake (data not shown).
rs7568196	[G/A], Intron Variant, CYP27A1 gene	Ahn J at al [2009]	Case-control	749 prostate cancer cases+781 controls (Males); 55-74y	25(OH)D (nmol/L), 1,25(OH)2D (pg/ml)	Radioimmunoassay (Heartland Assays, Ames, IA)	USA	No significant association with vitamin D status (p=0.57)
		Zhang M et al [2017]	Intervention	2,207 (Females); ≥55y	25(OH)D (nmol/L)	RIA (Nichols/Quest Diagnostics, San Clemente, CA or DiaSorin assay (Stillwater, MN)	China	No significant association with 25(OH)D baseline concentration or 25(OH)D dose-response to one-year vitamin D3 intake (data not shown).
rs7603709	[G/A], None, CYP27A1 gene	Bu FX et al [2010]	Cross-sectional	Discovery cohort 156 (66 Males (44.03 (14.72) y + 90 Females (60.69 (12.82)y) + Replication cohort 340 Females (65.29 (6.72)y)	25(OH)D (nmol/L)	Radioimmunoassay (Nichols/Quest Diagnostics, San Clemente, CA, USA)	USA	No significance association with serum 25(OH)D (p=0.697)
		Waterhouse M et al [2014]	Intervention	385 (206 Males + 179 Females); 60-84y	25(OH)D (nmol/L)	Chemiluminescent immunoassay (LIAISON 25(OH)D Vitamin D TOTAL Assay; DiaSorin, Inc)	Australia	No significant association with 25(OH)D baseline serum or response to 12 months of months supplementation with either 30,000 IU or 60,000 IU of vitamin D3 (p value=0.96, p trend=0.94) . No significant association found with baseline serum 25(OH)D level (p value=0.16, p trend=0.07).
		Zhang M et al [2017]	Intervention	2,207 (Females); ≥55y	25(OH)D (nmol/L)	RIA (Nichols/Quest Diagnostics, San Clemente, CA or DiaSorin assay (Stillwater, MN)	China	No significant association with 25(OH)D baseline concentration or 25(OH)D dose-response to one-year vitamin D3 intake (data not shown).
rs4674344	[A/T], Intron Variant, CYP27A1 gene	Bu FX et al [2010]	Cross-sectional	Discovery cohort 156 (66 Males (44.03 (14.72) y + 90 Females (60.69 (12.82)y) + Replication cohort 340 Females (65.29 (6.72)y)	25(OH)D (nmol/L)	Radioimmunoassay (Nichols/Quest Diagnostics, San Clemente, CA, USA)	USA	No significance association with serum 25(OH)D (p=0.361)
		Waterhouse M et al [2014]	Intervention	385 (206 Males + 179 Females); 60-84y	25(OH)D (nmol/L)	Chemiluminescent immunoassay (LIAISON 25(OH)D Vitamin D TOTAL Assay; DiaSorin, Inc)	Australia	No significant association with 25(OH)D serum response to 12 months of months supplementation with either 30,000 IU or 60,000 IU of vitamin D3 (p value=0.90, p trend=0.64). Data not shown for association with baseline 25(OH)D level.
		Zhang M et al [2017]	Intervention	2,207 (Females); ≥55y	25(OH)D (nmol/L)	RIA (Nichols/Quest Diagnostics, San Clemente, CA or DiaSorin assay (Stillwater, MN)	China	No significant association with 25(OH)D baseline concentration or 25(OH)D dose-response to one-year vitamin D3 intake (data not shown).
rs6709815	[G/C/T], Intron Variant, CYP27A1 gene	Bu FX et al [2010]	Cross-sectional	Discovery cohort 156 (66 Males (44.03 (14.72) y + 90 Females (60.69 (12.82)y) + Replication cohort 340 Females (65.29 (6.72)y)	25(OH)D (nmol/L)	Radioimmunoassay (Nichols/Quest Diagnostics, San Clemente, CA, USA)	USA	No significance association with serum 25(OH)D (p=0.103)
		Waterhouse M et al [2014]	Intervention	385 (206 Males + 179 Females); 60-84y	25(OH)D (nmol/L)	Chemiluminescent immunoassay (LIAISON 25(OH)D Vitamin D TOTAL Assay; DiaSorin, Inc)	Australia	No significant association with 25(OH)D baseline serum or response to 12 months of months supplementation with either 30,000 IU or 60,000 IU of vitamin D3 (p value=0.84, p trend=0.60). No significant association found with baseline serum 25(OH)D level (p value=0.08, p trend=0.32).
		Zhang M et al [2017]	Intervention	2,207 (Females); ≥55y	25(OH)D (nmol/L)	RIA (Nichols/Quest Diagnostics, San Clemente, CA or DiaSorin assay (Stillwater, MN)	China	No significant association with 25(OH)D baseline concentration or 25(OH)D dose-response to one-year vitamin D3 intake (data not shown).
rs645163	[C/G/T], 2KB Upstream Variant, LOC107985986 gene	Bu FX et al [2010]	Cross-sectional	Discovery cohort 156 (66 Males (44.03 (14.72) y + 90 Females (60.69 (12.82)y) + Replication cohort 340 Females (65.29 (6.72)y)	25(OH)D (nmol/L)	Radioimmunoassay (Nichols/Quest Diagnostics, San Clemente, CA, USA)	USA	No significance association with serum 25(OH)D (p=0.120)
		Waterhouse M et al [2014]	Intervention	385 (206 Males + 179 Females); 60-84y	25(OH)D (nmol/L)	Chemiluminescent immunoassay (LIAISON 25(OH)D Vitamin D TOTAL Assay; DiaSorin, Inc)	Australia	Significatly associated with response to 1 year supplementation at P< .05 in subjects taking 30 000 IU, but not in subjects taking 60 000 IU of vitamin D3 (p=0.89) (Not bonferroni adjusted). Data not shown for association with baseline 25(OH)D level.	G/A	A (minor)
		Zhang M et al [2017]	Intervention	2,207 (Females); ≥55y	25(OH)D (nmol/L)	RIA (Nichols/Quest Diagnostics, San Clemente, CA or DiaSorin assay (Stillwater, MN)	China	No significant association with 25(OH)D baseline concentration or 25(OH)D dose-response to one-year vitamin D3 intake (data not shown).
rs13382651	[A/G], None, CYP27A1 gene	Zhang M et al [2017]	Intervention	2,207 (Females); ≥55y	25(OH)D (nmol/L)	RIA (Nichols/Quest Diagnostics, San Clemente, CA or DiaSorin assay (Stillwater, MN)	China	No significant association with 25(OH)D baseline concentration or 25(OH)D dose-response to one-year vitamin D3 intake (data not shown).
rs6723334	[T/C], None, CYP27A1 gene	Zhang M et al [2017]	Intervention	2,207 (Females); ≥55y	25(OH)D (nmol/L)	RIA (Nichols/Quest Diagnostics, San Clemente, CA or DiaSorin assay (Stillwater, MN)	China	No significant association with 25(OH)D baseline concentration or 25(OH)D dose-response to one-year vitamin D3 intake (data not shown).
rs6751527	[C/G], None, CYP27A1 gene	Zhang M et al [2017]	Intervention	2,207 (Females); ≥55y	25(OH)D (nmol/L)	RIA (Nichols/Quest Diagnostics, San Clemente, CA or DiaSorin assay (Stillwater, MN)	China	No significant association with 25(OH)D baseline concentration or 25(OH)D dose-response to one-year vitamin D3 intake (data not shown).
rs6436084	[A/G/T], None, CYP27A1 gene	Zhang M et al [2017]	Intervention	2,207 (Females); ≥55y	25(OH)D (nmol/L)	RIA (Nichols/Quest Diagnostics, San Clemente, CA or DiaSorin assay (Stillwater, MN)	China	No significant association with 25(OH)D baseline concentration or 25(OH)D dose-response to one-year vitamin D3 intake (data not shown).
rs933994	[C/A/T], Intron Variant, CYP27A1 gene	Zhang M et al [2017]	Intervention	2,207 (Females); ≥55y	25(OH)D (nmol/L)	RIA (Nichols/Quest Diagnostics, San Clemente, CA or DiaSorin assay (Stillwater, MN)	China	No significant association with 25(OH)D baseline concentration or 25(OH)D dose-response to one-year vitamin D3 intake (data not shown).
rs7594289	[A/G], Intron Variant, CYP27A1 gene	Zhang M et al [2017]	Intervention	2,207 (Females); ≥55y	25(OH)D (nmol/L)	RIA (Nichols/Quest Diagnostics, San Clemente, CA or DiaSorin assay (Stillwater, MN)	China	No significant association with 25(OH)D baseline concentration or 25(OH)D dose-response to one-year vitamin D3 intake (data not shown).
rs12987009	[A/T], Intron Variant, CYP27A1 gene	Zhang M et al [2017]	Intervention	2,207 (Females); ≥55y	25(OH)D (nmol/L)	RIA (Nichols/Quest Diagnostics, San Clemente, CA or DiaSorin assay (Stillwater, MN)	China	No significant association with 25(OH)D baseline concentration or 25(OH)D dose-response to one-year vitamin D3 intake (data not shown).
rs7566656	[A/G/T], Intron Variant, CYP27A1 gene	Zhang M et al [2017]	Intervention	2,207 (Females); ≥55y	25(OH)D (nmol/L)	RIA (Nichols/Quest Diagnostics, San Clemente, CA or DiaSorin assay (Stillwater, MN)	China	No significant association with 25(OH)D baseline concentration or 25(OH)D dose-response to one-year vitamin D3 intake (data not shown).
[truncated: 10 more rows]

[truncated: 6 more sheets: CASR, PTH, CYP3A4, RXRA, CUBN, RXRB]
